# Supplementary material for: Comprehensive in situ mapping of human cortical transcriptomic cell types
Source: Commun Biol. 2021 Aug 24;4:998. doi: 10.1038/s42003-021-02517-z (PMC8384853; doi:10.1038/s42003-021-02517-z)
Supplement: Supplementary file 3 — Supplementary Data 1 [file 42003_2021_2517_MOESM3_ESM.csv]

Cell_Num	X	Y	subtype	Prob	color	layer	subclass	class	section
56	21125.5	1436.083	Endo L2-6 NOSTRIN	0.999205968	#99796B	L1_polygon	Endothelial	Non-neuronal	section_A
81	19981.02	1913.457	Astro L1-2 FGFR3 GFAP	0.607594009	#6B8059	L1_polygon	Astrocyte	Non-neuronal	section_A
83	21556.07	1942.752	Astro L1-2 FGFR3 GFAP	0.691544628	#6B8059	L1_polygon	Astrocyte	Non-neuronal	section_A
84	23844.74	654.1981	Astro L1-2 FGFR3 GFAP	0.656103882	#6B8059	L2_polygon	Astrocyte	Non-neuronal	section_A
85	23764.56	679.4261	Astro L1-6 FGFR3 SLC14A1	0.54599977	#665C47	L2_polygon	Astrocyte	Non-neuronal	section_A
86	23115.64	678.3668	Micro L1-3 TYROBP	0.63265351	#598069	L1_polygon	Microglia	Non-neuronal	section_A
87	23109.4	779.1503	Micro L1-3 TYROBP	0.590272107	#598069	L2_polygon	Microglia	Non-neuronal	section_A
88	23166.22	835.9719	Micro L1-3 TYROBP	0.988637808	#598069	L2_polygon	Microglia	Non-neuronal	section_A
89	23497.28	816.5271	Astro L1-2 FGFR3 GFAP	0.512709156	#6B8059	L2_polygon	Astrocyte	Non-neuronal	section_A
90	23330.82	863.6352	OPC L1-6 PDGFRA	0.988819637	#6B998D	L2_polygon	OPC	Non-neuronal	section_A
91	23919.28	856.9904	Inh L1-2 SST BAGE2	0.470150488	#9440F3	L2_polygon	LAMP5/PAX6/Other	GABAergic neuron	section_A
93	23514.61	893.684	Exc L2 LAMP5 LTK	0.975988869	#D9F077	L2_polygon	Layer 2/3	Glutamatergic neuron	section_A
94	22842.08	896.9994	Micro L1-3 TYROBP	0.910499126	#598069	L1_polygon	Microglia	Non-neuronal	section_A
95	23225.75	980.6758	Micro L1-3 TYROBP	0.876009631	#598069	L2_polygon	Microglia	Non-neuronal	section_A
96	23601.03	999.942	OPC L1-6 PDGFRA	0.403678659	#6B998D	L2_polygon	OPC	Non-neuronal	section_A
97	23684.1	1021.807	Oligo L1-6 OPALIN	0.999999656	#476662	L2_polygon	Oligodendrocyte	Non-neuronal	section_A
98	22863.21	1041.449	Astro L1-6 FGFR3 SLC14A1	0.508742564	#665C47	L2_polygon	Astrocyte	Non-neuronal	section_A
99	23263.06	1092.919	Astro L1-6 FGFR3 SLC14A1	0.460440775	#665C47	L2_polygon	Astrocyte	Non-neuronal	section_A
101	23456.79	1282.477	Oligo L1-6 OPALIN	0.999910548	#476662	L2_polygon	Oligodendrocyte	Non-neuronal	section_A
102	23533.25	1294.554	Inh L5-6 GAD1 GLP1R	0.427083973	#FF2F7E	L2_polygon	PVALB	GABAergic neuron	section_A
103	22990.82	1387.264	Astro L1-6 FGFR3 SLC14A1	0.850844842	#665C47	L2_polygon	Astrocyte	Non-neuronal	section_A
104	23248.54	1373.753	Inh L1-3 PAX6 SYT6	0.727581467	#9900B3	L2_polygon	VIP	GABAergic neuron	section_A
105	23273.87	1440.231	Astro L1-2 FGFR3 GFAP	0.834133367	#6B8059	L2_polygon	Astrocyte	Non-neuronal	section_A
106	23591.48	1410.556	Micro L1-3 TYROBP	0.999874263	#598069	L2_polygon	Microglia	Non-neuronal	section_A
107	22850.66	1448.589	Astro L1-6 FGFR3 SLC14A1	0.593853456	#665C47	L2_polygon	Astrocyte	Non-neuronal	section_A
108	23881.44	1482.386	Exc L2 LAMP5 LTK	0.65471037	#D9F077	L2_polygon	Layer 2/3	Glutamatergic neuron	section_A
109	23222.57	1508.723	Astro L1-6 FGFR3 SLC14A1	0.63400861	#665C47	L2_polygon	Astrocyte	Non-neuronal	section_A
110	22907.09	1509.11	Astro L1-2 FGFR3 GFAP	0.741075338	#6B8059	L2_polygon	Astrocyte	Non-neuronal	section_A
111	23123.89	1526.004	Astro L1-2 FGFR3 GFAP	0.661404893	#6B8059	L2_polygon	Astrocyte	Non-neuronal	section_A
112	23960.27	1540.139	Endo L2-6 NOSTRIN	0.941465446	#99796B	L2_polygon	Endothelial	Non-neuronal	section_A
113	22985.78	1534.815	Micro L1-3 TYROBP	0.793695835	#598069	L2_polygon	Microglia	Non-neuronal	section_A
114	23777.19	1544.449	Endo L2-6 NOSTRIN	0.878952096	#99796B	L2_polygon	Endothelial	Non-neuronal	section_A
115	22820.36	1565.69	Endo L2-6 NOSTRIN	0.689842914	#99796B	L2_polygon	Endothelial	Non-neuronal	section_A
116	23374.42	1576.959	Inh L1-3 VIP ADAMTSL1	0.258143723	#7779BF	L2_polygon	VIP	GABAergic neuron	section_A
117	23041.71	1619.252	Micro L1-3 TYROBP	0.963948167	#598069	L2_polygon	Microglia	Non-neuronal	section_A
118	22730.3	1621.647	Endo L2-6 NOSTRIN	0.906339322	#99796B	L2_polygon	Endothelial	Non-neuronal	section_A
119	23642.39	1630.605	Inh L5-6 GAD1 GLP1R	0.506136142	#FF2F7E	L2_polygon	PVALB	GABAergic neuron	section_A
120	23761.23	1648.766	Micro L1-3 TYROBP	0.930773163	#598069	L2_polygon	Microglia	Non-neuronal	section_A
121	23382.49	1665.684	Astro L1-6 FGFR3 SLC14A1	0.741981368	#665C47	L2_polygon	Astrocyte	Non-neuronal	section_A
122	22827.15	1705.377	Endo L2-6 NOSTRIN	0.843243231	#99796B	L2_polygon	Endothelial	Non-neuronal	section_A
123	23195.03	1711.655	Micro L1-3 TYROBP	0.507085218	#598069	L2_polygon	Microglia	Non-neuronal	section_A
124	23686.53	1736.858	Astro L1-2 FGFR3 GFAP	0.909493372	#6B8059	L2_polygon	Astrocyte	Non-neuronal	section_A
125	23846.19	1732.332	Endo L2-6 NOSTRIN	0.726062395	#99796B	L2_polygon	Endothelial	Non-neuronal	section_A
126	22920.25	1742.545	Micro L1-3 TYROBP	0.494627989	#598069	L2_polygon	Microglia	Non-neuronal	section_A
127	23281.86	1792.21	Astro L1-2 FGFR3 GFAP	0.795387083	#6B8059	L2_polygon	Astrocyte	Non-neuronal	section_A
129	23790.3	1882.421	no class	0.473955339		L2_polygon			section_A
130	23415.14	1897.316	Astro L1-2 FGFR3 GFAP	0.529687137	#6B8059	L2_polygon	Astrocyte	Non-neuronal	section_A
131	23503.1	1889.169	Astro L1-2 FGFR3 GFAP	0.576108159	#6B8059	L2_polygon	Astrocyte	Non-neuronal	section_A
132	22578.21	1932.753	Endo L2-6 NOSTRIN	0.357379528	#99796B	L2_polygon	Endothelial	Non-neuronal	section_A
133	23550	1938.855	Astro L1-6 FGFR3 SLC14A1	0.627377565	#665C47	L2_polygon	Astrocyte	Non-neuronal	section_A
135	25878.77	157.3694	Endo L2-6 NOSTRIN	0.802009662	#99796B	L2_polygon	Endothelial	Non-neuronal	section_A
136	25354.75	173.9127	Micro L1-3 TYROBP	0.998827482	#598069	L2_polygon	Microglia	Non-neuronal	section_A
137	24093.73	211.2541	Micro L1-3 TYROBP	0.922010061	#598069	L2_polygon	Microglia	Non-neuronal	section_A
138	25413.11	219.3132	Astro L1-2 FGFR3 GFAP	0.601892935	#6B8059	L2_polygon	Astrocyte	Non-neuronal	section_A
139	25461.33	236.2553	Astro L1-2 FGFR3 GFAP	0.552154782	#6B8059	L2_polygon	Astrocyte	Non-neuronal	section_A
140	25072.14	265.7821	Inh L1-3 SST CALB1	0.980531952	#BF480D	L2_polygon	SST	GABAergic neuron	section_A
141	24975.42	267.5053	Inh L1-3 VIP ADAMTSL1	0.366327806	#7779BF	L2_polygon	VIP	GABAergic neuron	section_A
143	24321.76	276.4385	Oligo L1-6 OPALIN	0.58642549	#476662	L2_polygon	Oligodendrocyte	Non-neuronal	section_A
144	24448.92	318.7345	Exc L2 LAMP5 LTK	0.879795569	#D9F077	L2_polygon	Layer 2/3	Glutamatergic neuron	section_A
146	24774.32	400.5307	Inh L2-6 LAMP5 CA1	0.999877132	#C77963	L2_polygon	LAMP5/PAX6/Other	GABAergic neuron	section_A
147	24592.66	393.3618	Astro L1-2 FGFR3 GFAP	0.538723477	#6B8059	L2_polygon	Astrocyte	Non-neuronal	section_A
148	24339.67	567.909	Micro L1-3 TYROBP	0.861150195	#598069	L2_polygon	Microglia	Non-neuronal	section_A
149	25622.78	560.4782	Astro L1-6 FGFR3 SLC14A1	0.705666893	#665C47	L2_polygon	Astrocyte	Non-neuronal	section_A
150	23963.99	581.7323	Exc L2 LAMP5 LTK	0.939186909	#D9F077	L2_polygon	Layer 2/3	Glutamatergic neuron	section_A
151	25763.71	581.7198	Astro L1-6 FGFR3 SLC14A1	0.836404625	#665C47	L2_polygon	Astrocyte	Non-neuronal	section_A
152	24123.11	591.8677	Astro L1-6 FGFR3 SLC14A1	0.643308897	#665C47	L2_polygon	Astrocyte	Non-neuronal	section_A
153	25681.92	602.5137	Astro L1-2 FGFR3 GFAP	0.803757328	#6B8059	L2_polygon	Astrocyte	Non-neuronal	section_A
154	25892.55	597.2861	Astro L1-6 FGFR3 SLC14A1	0.57723774	#665C47	L3_polygon	Astrocyte	Non-neuronal	section_A
155	25536.87	625.9832	Astro L1-2 FGFR3 GFAP	0.549059527	#6B8059	L2_polygon	Astrocyte	Non-neuronal	section_A
156	25003.14	668.2931	Exc L2-4 LINC00507 GLP2R	0.493100179	#A6E6A9	L2_polygon	Layer 2/3	Glutamatergic neuron	section_A
157	25232.78	720.3576	Astro L1-2 FGFR3 GFAP	0.770509642	#6B8059	L2_polygon	Astrocyte	Non-neuronal	section_A
158	25784.15	722.804	Exc L2-4 LINC00507 GLP2R	0.238964283	#A6E6A9	L3_polygon	Layer 2/3	Glutamatergic neuron	section_A
159	24772	739.3953	Inh L3-6 SST NPY	0.552362397	#FFDA50	L2_polygon	SST	GABAergic neuron	section_A
160	25118.07	767.2686	Inh L1-3 SST CALB1	0.976354643	#BF480D	L2_polygon	SST	GABAergic neuron	section_A
161	24388.6	768.9382	Exc L2 LAMP5 LTK	0.726976965	#D9F077	L2_polygon	Layer 2/3	Glutamatergic neuron	section_A
162	25577.23	805.5399	Exc L2-3 LINC00507 FREM3	0.771550736	#7AE6AB	L2_polygon	Layer 2/3	Glutamatergic neuron	section_A
163	25865.32	828.4187	Exc L5-6 FEZF2 EFTUD1P1	0.367716123	#335280	L3_polygon	Layer 6b	Glutamatergic neuron	section_A
164	25465.07	841.0784	Astro L1-6 FGFR3 SLC14A1	0.881831486	#665C47	L2_polygon	Astrocyte	Non-neuronal	section_A
165	25163.17	876.5795	Exc L2-4 LINC00507 GLP2R	0.611247348	#A6E6A9	L2_polygon	Layer 2/3	Glutamatergic neuron	section_A
166	25951.97	861.0186	Exc L2-3 LINC00507 FREM3	0.486836622	#7AE6AB	L3_polygon	Layer 2/3	Glutamatergic neuron	section_A
167	24949.69	878.2105	OPC L1-6 PDGFRA	0.939336544	#6B998D	L2_polygon	OPC	Non-neuronal	section_A
168	25963.96	925.8354	Exc L2-3 LINC00507 FREM3	0.312565277	#7AE6AB	L3_polygon	Layer 2/3	Glutamatergic neuron	section_A
169	24009.94	889.5148	Inh L5-6 PVALB LGR5	0.2610538	#ED4C50	L2_polygon	PVALB	GABAergic neuron	section_A
170	24542.6	927.5862	Exc L6 FEZF2 OR2T8	0.378362458	#254566	L2_polygon	Layer 6b	Glutamatergic neuron	section_A
171	24673.01	966.844	OPC L1-6 PDGFRA	0.339435588	#6B998D	L2_polygon	OPC	Non-neuronal	section_A
172	24768.73	1019.873	Exc L2 LAMP5 LTK	0.596299414	#D9F077	L2_polygon	Layer 2/3	Glutamatergic neuron	section_A
173	24110.05	1049.079	Oligo L1-6 OPALIN	0.498038552	#476662	L2_polygon	Oligodendrocyte	Non-neuronal	section_A
174	25430.7	1049.882	Inh L4-6 SST B3GAT2	0.36832559	#FFBB33	L3_polygon	SST	GABAergic neuron	section_A
175	25558.03	1052.87	Astro L1-6 FGFR3 SLC14A1	0.9871976	#665C47	L3_polygon	Astrocyte	Non-neuronal	section_A
176	25236.45	1061.187	Endo L2-6 NOSTRIN	0.968697706	#99796B	L2_polygon	Endothelial	Non-neuronal	section_A
177	25893.23	1108.41	Inh L2-4 PVALB WFDC2	0.317552768	#BC2B11	L3_polygon	PVALB	GABAergic neuron	section_A
178	25655.28	1132.67	Exc L2-3 LINC00507 FREM3	0.967274594	#7AE6AB	L3_polygon	Layer 2/3	Glutamatergic neuron	section_A
179	23987.21	1141.387	Inh L5-6 SST KLHDC8A	0.536900833	#C11331	L2_polygon	SST	GABAergic neuron	section_A
180	25439.75	1177.165	Exc L2 LAMP5 LTK	0.840439422	#D9F077	L3_polygon	Layer 2/3	Glutamatergic neuron	section_A
181	24617.24	1185.311	Inh L2-6 VIP QPCT	0.90183502	#A700FF	L2_polygon	VIP	GABAergic neuron	section_A
182	25734.36	1280.066	Inh L1-4 VIP OPRM1	0.329756478	#9F219D	L3_polygon	VIP	GABAergic neuron	section_A
183	24666.76	1303.971	Astro L1-6 FGFR3 SLC14A1	0.972947699	#665C47	L2_polygon	Astrocyte	Non-neuronal	section_A
184	25059.68	1380.855	Astro L1-2 FGFR3 GFAP	0.884274166	#6B8059	L2_polygon	Astrocyte	Non-neuronal	section_A
185	25796.38	1372.065	Exc L2-4 LINC00507 GLP2R	0.438741751	#A6E6A9	L3_polygon	Layer 2/3	Glutamatergic neuron	section_A
186	24444.61	1378.723	Inh L1-3 SST CALB1	0.996733137	#BF480D	L2_polygon	SST	GABAergic neuron	section_A
187	25798.12	1440.113	Astro L1-2 FGFR3 GFAP	0.991662351	#6B8059	L3_polygon	Astrocyte	Non-neuronal	section_A
188	24425.25	1490.943	Exc L2-3 LINC00507 FREM3	0.639468875	#7AE6AB	L2_polygon	Layer 2/3	Glutamatergic neuron	section_A
189	25582.11	1467.311	Exc L2 LAMP5 LTK	0.476464862	#D9F077	L3_polygon	Layer 2/3	Glutamatergic neuron	section_A
190	24758.15	1541.913	Inh L1-3 SST CALB1	0.971240127	#BF480D	L2_polygon	SST	GABAergic neuron	section_A
191	25597.9	1581.857	Inh L2-4 PVALB WFDC2	0.251768245	#BC2B11	L3_polygon	PVALB	GABAergic neuron	section_A
192	25476.39	1594.148	Endo L2-6 NOSTRIN	0.971739304	#99796B	L3_polygon	Endothelial	Non-neuronal	section_A
193	24179.69	1799.961	Exc L2 LAMP5 LTK	0.393081644	#D9F077	L2_polygon	Layer 2/3	Glutamatergic neuron	section_A
194	24947.22	1848.202	Exc L2-4 LINC00507 GLP2R	0.780222483	#A6E6A9	L3_polygon	Layer 2/3	Glutamatergic neuron	section_A
195	24486.01	1876.217	OPC L1-6 PDGFRA	0.999999971	#6B998D	L2_polygon	OPC	Non-neuronal	section_A
196	24325	1927.437	Astro L1-6 FGFR3 SLC14A1	0.929545935	#665C47	L2_polygon	Astrocyte	Non-neuronal	section_A
197	24062.23	1936.404	Astro L1-2 FGFR3 GFAP	0.358142986	#6B8059	L2_polygon	Astrocyte	Non-neuronal	section_A
202	26399.13	156.0727	Endo L2-6 NOSTRIN	0.980471607	#99796B	L3_polygon	Endothelial	Non-neuronal	section_A
204	26577.84	190.4306	Endo L2-6 NOSTRIN	0.99277397	#99796B	L3_polygon	Endothelial	Non-neuronal	section_A
205	26051.28	225.5075	Endo L2-6 NOSTRIN	0.995077627	#99796B	L2_polygon	Endothelial	Non-neuronal	section_A
206	27860.73	315.6155	Endo L2-6 NOSTRIN	0.601186353	#99796B	L3_polygon	Endothelial	Non-neuronal	section_A
207	26124.59	326.7164	Astro L1-2 FGFR3 GFAP	0.898958435	#6B8059	L2_polygon	Astrocyte	Non-neuronal	section_A
208	26465.89	393.1163	Micro L1-3 TYROBP	0.953714229	#598069	L3_polygon	Microglia	Non-neuronal	section_A
209	27796.59	436.3989	Endo L2-6 NOSTRIN	0.987328031	#99796B	L3_polygon	Endothelial	Non-neuronal	section_A
210	27889.61	492.6818	Micro L1-3 TYROBP	0.886883466	#598069	L3_polygon	Microglia	Non-neuronal	section_A
212	27814.99	523.8137	Inh L1-4 VIP PENK	0.34873857	#3C3D73	L3_polygon	VIP	GABAergic neuron	section_A
213	27167.5	565.1579	Astro L1-2 FGFR3 GFAP	0.921737592	#6B8059	L3_polygon	Astrocyte	Non-neuronal	section_A
214	27805.66	579.8728	Astro L1-6 FGFR3 SLC14A1	0.63172152	#665C47	L3_polygon	Astrocyte	Non-neuronal	section_A
215	26702.59	578.4973	Astro L1-6 FGFR3 SLC14A1	0.808932098	#665C47	L3_polygon	Astrocyte	Non-neuronal	section_A
216	27091.1	609.0685	Astro L1-6 FGFR3 SLC14A1	0.834352078	#665C47	L3_polygon	Astrocyte	Non-neuronal	section_A
217	26383.22	623.0087	Astro L1-6 FGFR3 SLC14A1	0.841340656	#665C47	L3_polygon	Astrocyte	Non-neuronal	section_A
218	27551.71	656.1352	Astro L1-6 FGFR3 SLC14A1	0.765031451	#665C47	L3_polygon	Astrocyte	Non-neuronal	section_A
219	26874.52	679.3047	Astro L1-2 FGFR3 GFAP	0.961757927	#6B8059	L3_polygon	Astrocyte	Non-neuronal	section_A
221	26775.29	678.2469	Endo L2-6 NOSTRIN	0.632850221	#99796B	L3_polygon	Endothelial	Non-neuronal	section_A
222	27435.02	711.0087	Astro L1-6 FGFR3 SLC14A1	0.47993319	#665C47	L3_polygon	Astrocyte	Non-neuronal	section_A
223	26216.1	709.2437	Inh L1-3 SST CALB1	0.92040053	#BF480D	L3_polygon	SST	GABAergic neuron	section_A
224	26541.17	717.5666	Micro L1-3 TYROBP	0.909979189	#598069	L3_polygon	Microglia	Non-neuronal	section_A
226	26370.28	745.1989	Astro L1-6 FGFR3 SLC14A1	0.541081534	#665C47	L3_polygon	Astrocyte	Non-neuronal	section_A
227	26957.41	760.6875	Micro L1-3 TYROBP	0.994495707	#598069	L3_polygon	Microglia	Non-neuronal	section_A
228	27232.45	782.2374	Astro L1-2 FGFR3 GFAP	0.813074912	#6B8059	L3_polygon	Astrocyte	Non-neuronal	section_A
229	27326.07	779.267	Micro L1-3 TYROBP	0.775057444	#598069	L3_polygon	Microglia	Non-neuronal	section_A
230	26853.18	812.8696	Oligo L1-6 OPALIN	0.703467199	#476662	L3_polygon	Oligodendrocyte	Non-neuronal	section_A
231	27279.36	824.5253	Astro L1-2 FGFR3 GFAP	0.81237544	#6B8059	L3_polygon	Astrocyte	Non-neuronal	section_A
232	27684.34	826.9326	Astro L1-6 FGFR3 SLC14A1	0.922267082	#665C47	L3_polygon	Astrocyte	Non-neuronal	section_A
233	26601.11	826.9025	Micro L1-3 TYROBP	0.885310893	#598069	L3_polygon	Microglia	Non-neuronal	section_A
234	27825.32	825.9028	OPC L1-6 PDGFRA	0.925930399	#6B998D	L3_polygon	OPC	Non-neuronal	section_A
235	26347	875.1196	Inh L5-6 SST MIR548F2	0.880126973	#D6221D	L3_polygon	PVALB	GABAergic neuron	section_A
236	27291.39	891.068	Astro L1-2 FGFR3 GFAP	0.638889117	#6B8059	L3_polygon	Astrocyte	Non-neuronal	section_A
237	26924.18	948.5201	Micro L1-3 TYROBP	0.975903473	#598069	L3_polygon	Microglia	Non-neuronal	section_A
238	27941.5	1048.7	Astro L1-6 FGFR3 SLC14A1	0.53541028	#665C47	L3_polygon	Astrocyte	Non-neuronal	section_A
239	26650.64	1049.352	Oligo L1-6 OPALIN	0.659214587	#476662	L3_polygon	Oligodendrocyte	Non-neuronal	section_A
240	26336.49	1090.499	Micro L1-3 TYROBP	0.997811227	#598069	L3_polygon	Microglia	Non-neuronal	section_A
242	26318.72	1170.463	Micro L1-3 TYROBP	0.776210778	#598069	L3_polygon	Microglia	Non-neuronal	section_A
243	27140.03	1172.469	Astro L1-6 FGFR3 SLC14A1	0.537601154	#665C47	L3_polygon	Astrocyte	Non-neuronal	section_A
244	26544	1209.233	Astro L1-2 FGFR3 GFAP	0.906588208	#6B8059	L3_polygon	Astrocyte	Non-neuronal	section_A
245	27174.8	1239.373	Astro L1-6 FGFR3 SLC14A1	0.801067346	#665C47	L3_polygon	Astrocyte	Non-neuronal	section_A
246	27914.85	1235.401	Astro L1-6 FGFR3 SLC14A1	0.910683215	#665C47	L3_polygon	Astrocyte	Non-neuronal	section_A
247	26471.41	1282.042	Astro L1-2 FGFR3 GFAP	0.877798352	#6B8059	L3_polygon	Astrocyte	Non-neuronal	section_A
248	27782.49	1267.308	Micro L1-3 TYROBP	0.968851442	#598069	L3_polygon	Microglia	Non-neuronal	section_A
249	27285.66	1260.267	Oligo L1-6 OPALIN	0.999999262	#476662	L3_polygon	Oligodendrocyte	Non-neuronal	section_A
250	27340.82	1310.488	Astro L1-6 FGFR3 SLC14A1	0.821225461	#665C47	L3_polygon	Astrocyte	Non-neuronal	section_A
252	26184.53	1318.114	Inh L2-5 PVALB SCUBE3	0.788062492	#FF197F	L3_polygon	PVALB	GABAergic neuron	section_A
253	26933.39	1343.399	Endo L2-6 NOSTRIN	0.772844253	#99796B	L3_polygon	Endothelial	Non-neuronal	section_A
254	26886.48	1363.36	Micro L1-3 TYROBP	0.870215995	#598069	L3_polygon	Microglia	Non-neuronal	section_A
255	26792.53	1354.203	Micro L1-3 TYROBP	0.922945531	#598069	L3_polygon	Microglia	Non-neuronal	section_A
256	27941.85	1450.097	Astro L1-6 FGFR3 SLC14A1	0.758522039	#665C47	L3_polygon	Astrocyte	Non-neuronal	section_A
257	26146.84	1448.219	Exc L5-6 FEZF2 ABO	0.774622566	#1F6666	L3_polygon	Layer 6 CT	Glutamatergic neuron	section_A
258	26069.99	1512.213	Inh L2-4 VIP SPAG17	0.554319928	#A711C1	L3_polygon	VIP	GABAergic neuron	section_A
259	27238.15	1522.021	Astro L1-2 FGFR3 GFAP	0.746317051	#6B8059	L3_polygon	Astrocyte	Non-neuronal	section_A
261	27308.72	1557.907	Astro L1-2 FGFR3 GFAP	0.674611824	#6B8059	L3_polygon	Astrocyte	Non-neuronal	section_A
262	26303.25	1586.199	OPC L1-6 PDGFRA	0.99183077	#6B998D	L3_polygon	OPC	Non-neuronal	section_A
263	27940.18	1633.181	Oligo L1-6 OPALIN	0.799998613	#476662	L3_polygon	Oligodendrocyte	Non-neuronal	section_A
267	27619.13	1679.639	Astro L1-2 FGFR3 GFAP	0.606041021	#6B8059	L3_polygon	Astrocyte	Non-neuronal	section_A
268	26657.93	1678.372	Micro L1-3 TYROBP	0.665992116	#598069	L3_polygon	Microglia	Non-neuronal	section_A
269	27718.43	1687.354	Astro L1-6 FGFR3 SLC14A1	0.780026987	#665C47	L3_polygon	Astrocyte	Non-neuronal	section_A
270	26096.73	1710.116	Astro L1-2 FGFR3 GFAP	0.621770253	#6B8059	L3_polygon	Astrocyte	Non-neuronal	section_A
271	26793.47	1756.082	Astro L1-2 FGFR3 GFAP	0.610532966	#6B8059	L3_polygon	Astrocyte	Non-neuronal	section_A
272	27199.37	1750.656	Exc L4-6 FEZF2 IL26	0.606610227	#73CA95	L3_polygon	Layer 5 NP	Glutamatergic neuron	section_A
273	27803.08	1762.004	Astro L1-6 FGFR3 SLC14A1	0.67689231	#665C47	L3_polygon	Astrocyte	Non-neuronal	section_A
274	26575	1810.491	Micro L1-3 TYROBP	0.667478071	#598069	L3_polygon	Microglia	Non-neuronal	section_A
275	27482.03	1823.173	Inh L4-6 PVALB SULF1	0.443652768	#E62A5D	L3_polygon	PVALB	GABAergic neuron	section_A
276	27068.24	1834.587	Oligo L1-6 OPALIN	0.999999188	#476662	L3_polygon	Oligodendrocyte	Non-neuronal	section_A
277	26060.81	1904.1	Micro L1-3 TYROBP	0.981301445	#598069	L3_polygon	Microglia	Non-neuronal	section_A
281	28360.73	315.267	Micro L1-3 TYROBP	0.610848534	#598069	L3_polygon	Microglia	Non-neuronal	section_A
283	29156.66	492.5746	Astro L1-2 FGFR3 GFAP	0.550086285	#6B8059	outside	Astrocyte	Non-neuronal	section_A
284	29088.57	504.0106	Endo L2-6 NOSTRIN	0.983864483	#99796B	outside	Endothelial	Non-neuronal	section_A
287	28237.5	866.5241	Micro L1-3 TYROBP	0.997002352	#598069	L3_polygon	Microglia	Non-neuronal	section_A
288	28304.07	912.0809	Astro L1-6 FGFR3 SLC14A1	0.755941521	#665C47	L3_polygon	Astrocyte	Non-neuronal	section_A
289	28468.68	1006.644	Endo L2-6 NOSTRIN	0.621370602	#99796B	L3_polygon	Endothelial	Non-neuronal	section_A
290	29054.29	1034.874	Micro L1-3 TYROBP	0.980079326	#598069	L3_polygon	Microglia	Non-neuronal	section_A
291	29334.41	1135.097	Micro L1-3 TYROBP	0.925334775	#598069	L3_polygon	Microglia	Non-neuronal	section_A
292	28020.05	1310.315	Endo L2-6 NOSTRIN	0.999955085	#99796B	L3_polygon	Endothelial	Non-neuronal	section_A
294	28539.91	1365.577	Astro L1-2 FGFR3 GFAP	0.590984427	#6B8059	L3_polygon	Astrocyte	Non-neuronal	section_A
295	28217.08	1364.928	Astro L1-2 FGFR3 GFAP	0.798754627	#6B8059	L3_polygon	Astrocyte	Non-neuronal	section_A
296	28693.76	1415.903	Micro L1-3 TYROBP	0.834063489	#598069	L3_polygon	Microglia	Non-neuronal	section_A
297	29365.31	1431.519	Endo L2-6 NOSTRIN	0.992100298	#99796B	L3_polygon	Endothelial	Non-neuronal	section_A
298	29067.31	1446.18	Astro L1-6 FGFR3 SLC14A1	0.615849515	#665C47	L3_polygon	Astrocyte	Non-neuronal	section_A
300	29056.54	1623.575	Endo L2-6 NOSTRIN	0.918305243	#99796B	L3_polygon	Endothelial	Non-neuronal	section_A
301	28976.47	1665.259	Micro L1-3 TYROBP	0.952032619	#598069	L3_polygon	Microglia	Non-neuronal	section_A
302	29491.78	1698.716	Astro L1-2 FGFR3 GFAP	0.764668916	#6B8059	L3_polygon	Astrocyte	Non-neuronal	section_A
303	28133.89	1725.419	Micro L1-3 TYROBP	0.99165731	#598069	L3_polygon	Microglia	Non-neuronal	section_A
304	28643.54	1839.199	Micro L1-3 TYROBP	0.879542077	#598069	L3_polygon	Microglia	Non-neuronal	section_A
305	29524.35	1874.43	Micro L1-3 TYROBP	0.59328264	#598069	L3_polygon	Microglia	Non-neuronal	section_A
306	28595.96	1932.337	Micro L1-3 TYROBP	0.994938899	#598069	L3_polygon	Microglia	Non-neuronal	section_A
307	28786.4	1946.774	Micro L1-3 TYROBP	0.781177814	#598069	L3_polygon	Microglia	Non-neuronal	section_A
313	31616.57	313.0925	Micro L1-3 TYROBP	0.968914096	#598069	outside	Microglia	Non-neuronal	section_A
314	31320.57	339.542	Astro L1-2 FGFR3 GFAP	0.439965999	#6B8059	outside	Astrocyte	Non-neuronal	section_A
315	31199.81	455.867	Endo L2-6 NOSTRIN	0.95126543	#99796B	outside	Endothelial	Non-neuronal	section_A
317	30163.8	1792.415	Endo L2-6 NOSTRIN	0.751713718	#99796B	L3_polygon	Endothelial	Non-neuronal	section_A
318	30343.94	1943.956	Endo L2-6 NOSTRIN	0.814717957	#99796B	L3_polygon	Endothelial	Non-neuronal	section_A
319	17906.06	3886.168	Inh L5-6 PVALB LGR5	0.754113667	#ED4C50	L1_polygon	PVALB	GABAergic neuron	section_A
320	19790.39	2050.175	Micro L1-3 TYROBP	0.866821146	#598069	L1_polygon	Microglia	Non-neuronal	section_A
322	19950.75	2126.499	Endo L2-6 NOSTRIN	0.831646449	#99796B	L1_polygon	Endothelial	Non-neuronal	section_A
323	19590.7	2137.454	Astro L1-2 FGFR3 GFAP	0.955079315	#6B8059	L1_polygon	Astrocyte	Non-neuronal	section_A
324	19549.4	2331.157	Astro L1-2 FGFR3 GFAP	0.795157876	#6B8059	L1_polygon	Astrocyte	Non-neuronal	section_A
325	19773.65	2411.045	Astro L1-2 FGFR3 GFAP	0.979402571	#6B8059	L1_polygon	Astrocyte	Non-neuronal	section_A
326	19574.65	2491.1	Micro L1-3 TYROBP	0.793784845	#598069	L1_polygon	Microglia	Non-neuronal	section_A
327	19718.15	2556.435	Astro L1-2 FGFR3 GFAP	0.910781953	#6B8059	L1_polygon	Astrocyte	Non-neuronal	section_A
328	19752.6	2660.809	Astro L1-2 FGFR3 GFAP	0.813215039	#6B8059	L1_polygon	Astrocyte	Non-neuronal	section_A
329	19876.24	2736.535	Astro L1-2 FGFR3 GFAP	0.573686785	#6B8059	L1_polygon	Astrocyte	Non-neuronal	section_A
330	19697.11	2809.311	Astro L1-2 FGFR3 GFAP	0.550087335	#6B8059	L1_polygon	Astrocyte	Non-neuronal	section_A
331	19303.59	2883.716	Endo L2-6 NOSTRIN	0.571212335	#99796B	L1_polygon	Endothelial	Non-neuronal	section_A
332	19622.35	2911.999	Astro L1-6 FGFR3 SLC14A1	0.659800806	#665C47	L1_polygon	Astrocyte	Non-neuronal	section_A
333	19825.54	2928.59	Endo L2-6 NOSTRIN	0.962960339	#99796B	L1_polygon	Endothelial	Non-neuronal	section_A
334	19250.05	2970.115	Astro L1-2 FGFR3 GFAP	0.496109282	#6B8059	L1_polygon	Astrocyte	Non-neuronal	section_A
335	19499.74	2966.072	Micro L1-3 TYROBP	0.946512062	#598069	L1_polygon	Microglia	Non-neuronal	section_A
336	19648.07	3032.207	Astro L1-2 FGFR3 GFAP	0.792969726	#6B8059	L1_polygon	Astrocyte	Non-neuronal	section_A
337	19407.74	3051.898	Astro L1-2 FGFR3 GFAP	0.665952607	#6B8059	L1_polygon	Astrocyte	Non-neuronal	section_A
338	19810.7	3097.094	Inh L5-6 GAD1 GLP1R	0.378459893	#FF2F7E	L1_polygon	PVALB	GABAergic neuron	section_A
339	18888.73	3128.477	Endo L2-6 NOSTRIN	0.435463813	#99796B	L1_polygon	Endothelial	Non-neuronal	section_A
340	19790.27	3203.572	Astro L1-2 FGFR3 GFAP	0.816083628	#6B8059	L1_polygon	Astrocyte	Non-neuronal	section_A
341	18834.58	3189.889	Micro L1-3 TYROBP	0.9999082	#598069	L1_polygon	Microglia	Non-neuronal	section_A
343	18927.79	3234.932	Astro L1-2 FGFR3 GFAP	0.899930733	#6B8059	L1_polygon	Astrocyte	Non-neuronal	section_A
344	18776.41	3262.191	Endo L2-6 NOSTRIN	0.971974515	#99796B	L1_polygon	Endothelial	Non-neuronal	section_A
345	19398.26	3233.735	Micro L1-3 TYROBP	0.818563279	#598069	L1_polygon	Microglia	Non-neuronal	section_A
346	19080.63	3252.731	Endo L2-6 NOSTRIN	0.947645916	#99796B	L1_polygon	Endothelial	Non-neuronal	section_A
347	18581.83	3287.498	Endo L2-6 NOSTRIN	0.949930468	#99796B	L1_polygon	Endothelial	Non-neuronal	section_A
348	19189.92	3335.374	Endo L2-6 NOSTRIN	0.999396811	#99796B	L1_polygon	Endothelial	Non-neuronal	section_A
349	18649.8	3361.044	Micro L1-3 TYROBP	0.815729115	#598069	L1_polygon	Microglia	Non-neuronal	section_A
350	18496.22	3376.133	Endo L2-6 NOSTRIN	0.597999381	#99796B	L1_polygon	Endothelial	Non-neuronal	section_A
351	19016.09	3400.366	Astro L1-2 FGFR3 GFAP	0.935009677	#6B8059	L1_polygon	Astrocyte	Non-neuronal	section_A
353	18436.64	3437.52	Endo L2-6 NOSTRIN	0.996086257	#99796B	L1_polygon	Endothelial	Non-neuronal	section_A
354	19220.64	3443.953	Endo L2-6 NOSTRIN	0.999611149	#99796B	L1_polygon	Endothelial	Non-neuronal	section_A
357	19469.5	3492.301	Endo L2-6 NOSTRIN	0.993370657	#99796B	L1_polygon	Endothelial	Non-neuronal	section_A
358	18406.39	3531.349	Endo L2-6 NOSTRIN	0.980803384	#99796B	L1_polygon	Endothelial	Non-neuronal	section_A
359	19396.82	3541.183	Astro L1-2 FGFR3 GFAP	0.678558869	#6B8059	L1_polygon	Astrocyte	Non-neuronal	section_A
361	19133.33	3540.097	Astro L1-2 FGFR3 GFAP	0.882812754	#6B8059	L1_polygon	Astrocyte	Non-neuronal	section_A
362	19637.44	3589.875	Astro L1-2 FGFR3 GFAP	0.738555656	#6B8059	L1_polygon	Astrocyte	Non-neuronal	section_A
363	18670.93	3591.106	Endo L2-6 NOSTRIN	0.780953908	#99796B	L1_polygon	Endothelial	Non-neuronal	section_A
364	18556.47	3596.79	Endo L2-6 NOSTRIN	0.999655109	#99796B	L1_polygon	Endothelial	Non-neuronal	section_A
365	18457.46	3640.257	Endo L2-6 NOSTRIN	0.708606632	#99796B	L1_polygon	Endothelial	Non-neuronal	section_A
367	18442.81	3921.229	Endo L2-6 NOSTRIN	0.486351533	#99796B	L1_polygon	Endothelial	Non-neuronal	section_A
369	18121.4	3917.519	Astro L1-2 FGFR3 GFAP	0.996583733	#6B8059	L1_polygon	Astrocyte	Non-neuronal	section_A
370	20223.01	2040.194	Astro L1-2 FGFR3 GFAP	0.820380533	#6B8059	L1_polygon	Astrocyte	Non-neuronal	section_A
371	20340.69	2072.887	Endo L2-6 NOSTRIN	0.778065882	#99796B	L1_polygon	Endothelial	Non-neuronal	section_A
372	21542	2149.494	Astro L1-2 FGFR3 GFAP	0.821898641	#6B8059	L1_polygon	Astrocyte	Non-neuronal	section_A
373	21516.43	2243.548	Inh L1-2 SST BAGE2	0.688827958	#9440F3	L2_polygon	LAMP5/PAX6/Other	GABAergic neuron	section_A
374	21634.86	2223.969	Micro L1-3 TYROBP	0.96316794	#598069	L2_polygon	Microglia	Non-neuronal	section_A
375	20063.16	2246.076	Astro L1-2 FGFR3 GFAP	0.965732285	#6B8059	L1_polygon	Astrocyte	Non-neuronal	section_A
376	21604.97	2306.566	Endo L2-6 NOSTRIN	0.943364635	#99796B	L2_polygon	Endothelial	Non-neuronal	section_A
377	20705.54	2320.7	Endo L2-6 NOSTRIN	0.584768735	#99796B	L1_polygon	Endothelial	Non-neuronal	section_A
378	20728.7	2412.033	Micro L1-3 TYROBP	0.895855885	#598069	L1_polygon	Microglia	Non-neuronal	section_A
381	21572.65	2474.409	Astro L1-2 FGFR3 GFAP	0.622849988	#6B8059	L2_polygon	Astrocyte	Non-neuronal	section_A
385	20443.32	2603.165	Endo L2-6 NOSTRIN	0.541236528	#99796B	L1_polygon	Endothelial	Non-neuronal	section_A
386	21612.66	2610.511	Astro L1-2 FGFR3 GFAP	0.571315143	#6B8059	L2_polygon	Astrocyte	Non-neuronal	section_A
387	20049.74	2618.009	Micro L1-3 TYROBP	0.774532729	#598069	L1_polygon	Microglia	Non-neuronal	section_A
388	20179.17	2621.415	Micro L1-3 TYROBP	0.945403715	#598069	L1_polygon	Microglia	Non-neuronal	section_A
389	20116.12	2670.106	Endo L2-6 NOSTRIN	0.999310277	#99796B	L1_polygon	Endothelial	Non-neuronal	section_A
391	20200.97	2716.955	Endo L2-6 NOSTRIN	0.957788195	#99796B	L1_polygon	Endothelial	Non-neuronal	section_A
392	20486.85	2714.843	Astro L1-2 FGFR3 GFAP	0.556033557	#6B8059	L1_polygon	Astrocyte	Non-neuronal	section_A
393	21920.72	2722.995	Endo L2-6 NOSTRIN	0.631772568	#99796B	L2_polygon	Endothelial	Non-neuronal	section_A
394	21530.77	2747.669	Inh L1-3 VIP ADAMTSL1	0.376398353	#7779BF	L2_polygon	VIP	GABAergic neuron	section_A
395	20054.44	2763.993	Astro L1-6 FGFR3 SLC14A1	0.614558977	#665C47	L1_polygon	Astrocyte	Non-neuronal	section_A
396	21009.44	2756.939	Astro L1-2 FGFR3 GFAP	0.757842995	#6B8059	L2_polygon	Astrocyte	Non-neuronal	section_A
397	20221.09	2813.647	Astro L1-2 FGFR3 GFAP	0.630521537	#6B8059	L1_polygon	Astrocyte	Non-neuronal	section_A
398	21606.47	2837.825	Micro L1-3 TYROBP	0.788684361	#598069	L2_polygon	Microglia	Non-neuronal	section_A
399	21084.63	2841.889	Astro L1-6 FGFR3 SLC14A1	0.727254065	#665C47	L2_polygon	Astrocyte	Non-neuronal	section_A
401	20759.14	2848.681	Micro L1-3 TYROBP	0.95507716	#598069	L1_polygon	Microglia	Non-neuronal	section_A
402	20083.6	2888.65	Astro L1-2 FGFR3 GFAP	0.862838292	#6B8059	L1_polygon	Astrocyte	Non-neuronal	section_A
403	21372.83	2914.877	Micro L1-3 TYROBP	0.592842346	#598069	L2_polygon	Microglia	Non-neuronal	section_A
404	21328.98	3014.793	Micro L1-3 TYROBP	0.998898429	#598069	L2_polygon	Microglia	Non-neuronal	section_A
406	21206.36	3018.12	Oligo L1-6 OPALIN	0.297767993	#476662	L2_polygon	Oligodendrocyte	Non-neuronal	section_A
407	21760.06	3045.136	Astro L1-6 FGFR3 SLC14A1	0.803322487	#665C47	L2_polygon	Astrocyte	Non-neuronal	section_A
408	20264.09	3141.073	Astro L1-6 FGFR3 SLC14A1	0.520991959	#665C47	L1_polygon	Astrocyte	Non-neuronal	section_A
409	21425.23	3152.044	Astro L1-2 FGFR3 GFAP	0.990971514	#6B8059	L2_polygon	Astrocyte	Non-neuronal	section_A
410	20733.03	3156.355	Astro L1-6 FGFR3 SLC14A1	0.581279631	#665C47	L2_polygon	Astrocyte	Non-neuronal	section_A
411	20043.51	3172.673	Micro L1-3 TYROBP	0.986759766	#598069	L1_polygon	Microglia	Non-neuronal	section_A
412	20620.01	3213.385	Astro L1-6 FGFR3 SLC14A1	0.703704456	#665C47	L2_polygon	Astrocyte	Non-neuronal	section_A
413	21183.88	3261.635	Astro L1-2 FGFR3 GFAP	0.500217184	#6B8059	L2_polygon	Astrocyte	Non-neuronal	section_A
414	21832.24	3257.672	Endo L2-6 NOSTRIN	0.475794035	#99796B	L2_polygon	Endothelial	Non-neuronal	section_A
415	21262.4	3247.94	Astro L1-2 FGFR3 GFAP	0.698172091	#6B8059	L2_polygon	Astrocyte	Non-neuronal	section_A
416	21707.95	3287.344	Inh L1-4 VIP CHRNA6	0.353467244	#7A0099	L2_polygon	VIP	GABAergic neuron	section_A
417	21899.99	3298.693	Astro L1-6 FGFR3 SLC14A1	0.640063057	#665C47	L2_polygon	Astrocyte	Non-neuronal	section_A
418	21388.01	3321.143	OPC L1-6 PDGFRA	0.994257704	#6B998D	L2_polygon	OPC	Non-neuronal	section_A
419	20903.96	3341.812	Inh L1-3 VIP ADAMTSL1	0.72785715	#7779BF	L2_polygon	VIP	GABAergic neuron	section_A
420	20210.54	3335.19	Astro L1-6 FGFR3 SLC14A1	0.606758211	#665C47	L1_polygon	Astrocyte	Non-neuronal	section_A
421	21271.88	3367.422	Astro L1-6 FGFR3 SLC14A1	0.712538919	#665C47	L2_polygon	Astrocyte	Non-neuronal	section_A
422	21347.76	3430.067	Astro L1-2 FGFR3 GFAP	0.577809142	#6B8059	L2_polygon	Astrocyte	Non-neuronal	section_A
423	20908.55	3472.508	Astro L1-6 FGFR3 SLC14A1	0.501111659	#665C47	L2_polygon	Astrocyte	Non-neuronal	section_A
424	21497.13	3502.428	Astro L1-6 FGFR3 SLC14A1	0.952541865	#665C47	L2_polygon	Astrocyte	Non-neuronal	section_A
425	20446.79	3504.043	Micro L1-3 TYROBP	0.793892647	#598069	L2_polygon	Microglia	Non-neuronal	section_A
426	21740.09	3552.149	Astro L1-2 FGFR3 GFAP	0.990260961	#6B8059	L2_polygon	Astrocyte	Non-neuronal	section_A
427	20931.07	3575.059	Astro L1-2 FGFR3 GFAP	0.937109927	#6B8059	L2_polygon	Astrocyte	Non-neuronal	section_A
428	21195.32	3567.2	Inh L5-6 PVALB LGR5	0.614591816	#ED4C50	L2_polygon	PVALB	GABAergic neuron	section_A
429	21330.3	3563.271	Inh L1-2 SST BAGE2	0.486933718	#9440F3	L2_polygon	LAMP5/PAX6/Other	GABAergic neuron	section_A
430	20823.75	3579.48	Exc L2 LAMP5 LTK	0.308642807	#D9F077	L2_polygon	Layer 2/3	Glutamatergic neuron	section_A
431	21396.87	3662.278	Micro L1-3 TYROBP	0.577170256	#598069	L2_polygon	Microglia	Non-neuronal	section_A
432	21620.28	3679.11	Inh L2-5 VIP SERPINF1	0.394614611	#B09FFF	L2_polygon	VIP	GABAergic neuron	section_A
433	21517.68	3688.322	Astro L1-2 FGFR3 GFAP	0.562604064	#6B8059	L2_polygon	Astrocyte	Non-neuronal	section_A
434	21930.27	3724.16	Micro L1-3 TYROBP	0.85646031	#598069	L2_polygon	Microglia	Non-neuronal	section_A
435	21797.13	3746.832	Exc L2 LAMP5 LTK	0.872576437	#D9F077	L2_polygon	Layer 2/3	Glutamatergic neuron	section_A
436	20989.18	3766.59	Micro L1-3 TYROBP	0.981188475	#598069	L2_polygon	Microglia	Non-neuronal	section_A
437	21410.84	3777.172	Oligo L1-6 OPALIN	0.974706881	#476662	L2_polygon	Oligodendrocyte	Non-neuronal	section_A
438	20453.13	3783.972	Astro L1-2 FGFR3 GFAP	0.500411317	#6B8059	L2_polygon	Astrocyte	Non-neuronal	section_A
439	20257.43	3792.581	OPC L1-6 PDGFRA	0.866059075	#6B998D	L2_polygon	OPC	Non-neuronal	section_A
440	20545.09	3821.93	Astro L1-2 FGFR3 GFAP	0.604007738	#6B8059	L2_polygon	Astrocyte	Non-neuronal	section_A
441	20623.3	3898.637	Astro L1-2 FGFR3 GFAP	0.979178758	#6B8059	L2_polygon	Astrocyte	Non-neuronal	section_A
442	21673.35	3906.615	Endo L2-6 NOSTRIN	0.988254262	#99796B	L2_polygon	Endothelial	Non-neuronal	section_A
444	20853.03	3915.877	Micro L1-3 TYROBP	0.983491945	#598069	L2_polygon	Microglia	Non-neuronal	section_A
445	21503.22	3952.793	Micro L1-3 TYROBP	0.984810222	#598069	L2_polygon	Microglia	Non-neuronal	section_A
446	21068.62	3964.895	Astro L1-2 FGFR3 GFAP	0.805456841	#6B8059	L2_polygon	Astrocyte	Non-neuronal	section_A
447	23577.58	2002.36	Astro L1-2 FGFR3 GFAP	0.716566592	#6B8059	L2_polygon	Astrocyte	Non-neuronal	section_A
448	21950.38	3967.949	OPC L1-6 PDGFRA	0.999982777	#6B998D	L2_polygon	OPC	Non-neuronal	section_A
449	22311.71	2051.126	Micro L1-3 TYROBP	0.958334308	#598069	L2_polygon	Microglia	Non-neuronal	section_A
450	23047.51	2067.82	Astro L1-6 FGFR3 SLC14A1	0.78301267	#665C47	L2_polygon	Astrocyte	Non-neuronal	section_A
451	22387.63	2134.503	Endo L2-6 NOSTRIN	0.993677906	#99796B	L2_polygon	Endothelial	Non-neuronal	section_A
452	23841	2130.16	OPC L1-6 PDGFRA	0.991013954	#6B998D	L2_polygon	OPC	Non-neuronal	section_A
453	22537.22	2223.827	Astro L1-2 FGFR3 GFAP	0.572683388	#6B8059	L2_polygon	Astrocyte	Non-neuronal	section_A
454	22858.75	2249.286	Astro L1-6 FGFR3 SLC14A1	0.528413728	#665C47	L2_polygon	Astrocyte	Non-neuronal	section_A
455	22952.24	2301.172	Micro L1-3 TYROBP	0.665614179	#598069	L2_polygon	Microglia	Non-neuronal	section_A
457	22368.57	2328.17	Micro L1-3 TYROBP	0.951640934	#598069	L2_polygon	Microglia	Non-neuronal	section_A
458	22592.43	2310.935	Astro L1-2 FGFR3 GFAP	0.725430556	#6B8059	L2_polygon	Astrocyte	Non-neuronal	section_A
459	22649.51	2370.147	Astro L1-6 FGFR3 SLC14A1	0.846208784	#665C47	L2_polygon	Astrocyte	Non-neuronal	section_A
460	23430.1	2362.986	Astro L1-2 FGFR3 GFAP	0.655833241	#6B8059	L2_polygon	Astrocyte	Non-neuronal	section_A
461	22751.07	2347.774	Astro L1-2 FGFR3 GFAP	0.665387251	#6B8059	L2_polygon	Astrocyte	Non-neuronal	section_A
462	23348.85	2355.866	OPC L1-6 PDGFRA	0.692778647	#6B998D	L2_polygon	OPC	Non-neuronal	section_A
463	22440.8	2377.935	Micro L1-3 TYROBP	0.939479159	#598069	L2_polygon	Microglia	Non-neuronal	section_A
464	23808.48	2409.449	OPC L1-6 PDGFRA	0.845262906	#6B998D	L2_polygon	OPC	Non-neuronal	section_A
465	22489.98	2436.828	Endo L2-6 NOSTRIN	0.9305385	#99796B	L2_polygon	Endothelial	Non-neuronal	section_A
466	23349.67	2427.92	Astro L1-6 FGFR3 SLC14A1	0.66264603	#665C47	L2_polygon	Astrocyte	Non-neuronal	section_A
467	22872.24	2452.004	Endo L2-6 NOSTRIN	0.703676883	#99796B	L2_polygon	Endothelial	Non-neuronal	section_A
468	23274.77	2471.904	Astro L1-2 FGFR3 GFAP	0.812354561	#6B8059	L2_polygon	Astrocyte	Non-neuronal	section_A
469	23380.58	2516.382	Inh L2-3 VIP CASC6	0.77724509	#992E81	L2_polygon	VIP	GABAergic neuron	section_A
470	22920.26	2527.777	Endo L2-6 NOSTRIN	0.718727034	#99796B	L2_polygon	Endothelial	Non-neuronal	section_A
471	22117.61	2507.966	Astro L1-2 FGFR3 GFAP	0.709522049	#6B8059	L2_polygon	Astrocyte	Non-neuronal	section_A
472	23611.7	2569.004	Astro L1-2 FGFR3 GFAP	0.816907522	#6B8059	L2_polygon	Astrocyte	Non-neuronal	section_A
473	22207.3	2638.608	Astro L1-6 FGFR3 SLC14A1	0.886549965	#665C47	L2_polygon	Astrocyte	Non-neuronal	section_A
475	22520.66	2675.415	Micro L1-3 TYROBP	0.831780319	#598069	L2_polygon	Microglia	Non-neuronal	section_A
476	23516.15	2695.63	Astro L1-2 FGFR3 GFAP	0.605616786	#6B8059	L2_polygon	Astrocyte	Non-neuronal	section_A
477	23670.64	2750.507	Micro L1-3 TYROBP	0.987672576	#598069	L3_polygon	Microglia	Non-neuronal	section_A
478	23732.78	2782.788	Micro L1-3 TYROBP	0.997281093	#598069	L3_polygon	Microglia	Non-neuronal	section_A
479	22822.15	2794.712	Micro L1-3 TYROBP	0.954258461	#598069	L2_polygon	Microglia	Non-neuronal	section_A
480	22218.03	2786.066	Astro L1-2 FGFR3 GFAP	0.942405165	#6B8059	L2_polygon	Astrocyte	Non-neuronal	section_A
481	22158.43	2829.996	Astro L1-2 FGFR3 GFAP	0.838294438	#6B8059	L2_polygon	Astrocyte	Non-neuronal	section_A
482	22046.11	2854.794	Astro L1-6 FGFR3 SLC14A1	0.971156148	#665C47	L2_polygon	Astrocyte	Non-neuronal	section_A
483	22632.87	2851.839	Micro L1-3 TYROBP	0.966568083	#598069	L2_polygon	Microglia	Non-neuronal	section_A
484	22142.3	2901.412	Micro L1-3 TYROBP	0.9958529	#598069	L2_polygon	Microglia	Non-neuronal	section_A
485	23855.36	2931.858	Exc L2 LAMP5 LTK	0.693871436	#D9F077	L3_polygon	Layer 2/3	Glutamatergic neuron	section_A
486	22373.48	2913.715	Micro L1-3 TYROBP	0.977210883	#598069	L2_polygon	Microglia	Non-neuronal	section_A
487	22300.7	2980.735	Endo L2-6 NOSTRIN	0.636540325	#99796B	L2_polygon	Endothelial	Non-neuronal	section_A
488	23545.78	2972.334	Exc L2 LAMP5 LTK	0.379792414	#D9F077	L3_polygon	Layer 2/3	Glutamatergic neuron	section_A
489	22993.61	3039.831	OPC L1-6 PDGFRA	0.961473881	#6B998D	L2_polygon	OPC	Non-neuronal	section_A
490	22899.14	3082.375	Astro L1-2 FGFR3 GFAP	0.589223228	#6B8059	L2_polygon	Astrocyte	Non-neuronal	section_A
491	21998.91	3141.955	Astro L1-6 FGFR3 SLC14A1	0.640078541	#665C47	L2_polygon	Astrocyte	Non-neuronal	section_A
492	22388.36	3128.67	Exc L2 LAMP5 LTK	0.517938332	#D9F077	L2_polygon	Layer 2/3	Glutamatergic neuron	section_A
493	23436.9	3161.432	Oligo L1-6 OPALIN	0.999999619	#476662	L3_polygon	Oligodendrocyte	Non-neuronal	section_A
494	23866.55	3175.756	Exc L2 LAMP5 LTK	0.254253881	#D9F077	L3_polygon	Layer 2/3	Glutamatergic neuron	section_A
495	23126.23	3198.3	Astro L1-6 FGFR3 SLC14A1	0.891977173	#665C47	L3_polygon	Astrocyte	Non-neuronal	section_A
496	22255.03	3197.978	Endo L2-6 NOSTRIN	0.991565348	#99796B	L2_polygon	Endothelial	Non-neuronal	section_A
497	22902.58	3224.595	Astro L1-6 FGFR3 SLC14A1	0.687052363	#665C47	L2_polygon	Astrocyte	Non-neuronal	section_A
498	23323.5	3233.326	Micro L1-3 TYROBP	0.993240768	#598069	L3_polygon	Microglia	Non-neuronal	section_A
499	23025.57	3257.065	Exc L2-4 LINC00507 GLP2R	0.244937423	#A6E6A9	L3_polygon	Layer 2/3	Glutamatergic neuron	section_A
500	22048.28	3293.869	Inh L1-3 PAX6 SYT6	0.570748496	#9900B3	L2_polygon	VIP	GABAergic neuron	section_A
501	22831.96	3286.303	Astro L1-2 FGFR3 GFAP	0.954378299	#6B8059	L2_polygon	Astrocyte	Non-neuronal	section_A
502	23841.6	3296.324	Micro L1-3 TYROBP	0.981619721	#598069	L3_polygon	Microglia	Non-neuronal	section_A
503	23233.28	3303.917	Astro L1-2 FGFR3 GFAP	0.582206467	#6B8059	L3_polygon	Astrocyte	Non-neuronal	section_A
504	23455.76	3302.417	Astro L1-2 FGFR3 GFAP	0.716271234	#6B8059	L3_polygon	Astrocyte	Non-neuronal	section_A
505	23141.42	3316.034	Astro L1-6 FGFR3 SLC14A1	0.832379696	#665C47	L3_polygon	Astrocyte	Non-neuronal	section_A
506	23933.64	3388.079	Endo L2-6 NOSTRIN	0.929992166	#99796B	L3_polygon	Endothelial	Non-neuronal	section_A
507	22496.05	3387.692	Astro L1-6 FGFR3 SLC14A1	0.486565509	#665C47	L2_polygon	Astrocyte	Non-neuronal	section_A
508	23041.24	3406.302	Inh L5-6 SST MIR548F2	0.356621301	#D6221D	L3_polygon	PVALB	GABAergic neuron	section_A
509	23116.79	3435.902	Micro L1-3 TYROBP	0.996234832	#598069	L3_polygon	Microglia	Non-neuronal	section_A
510	22191.32	3447.674	Astro L1-6 FGFR3 SLC14A1	0.678426151	#665C47	L2_polygon	Astrocyte	Non-neuronal	section_A
511	23558.63	3451.005	Astro L1-6 FGFR3 SLC14A1	0.989912177	#665C47	L3_polygon	Astrocyte	Non-neuronal	section_A
512	23740.26	3476.125	Exc L2-4 LINC00507 GLP2R	0.355521228	#A6E6A9	L3_polygon	Layer 2/3	Glutamatergic neuron	section_A
514	22476.93	3502.14	Inh L1-3 SST CALB1	0.551145235	#BF480D	L2_polygon	SST	GABAergic neuron	section_A
515	22658.42	3525.353	Oligo L1-6 OPALIN	0.999819111	#476662	L2_polygon	Oligodendrocyte	Non-neuronal	section_A
516	22721.94	3549.049	Micro L1-3 TYROBP	0.979279431	#598069	L3_polygon	Microglia	Non-neuronal	section_A
517	22279.75	3546.047	Astro L1-2 FGFR3 GFAP	0.639879026	#6B8059	L2_polygon	Astrocyte	Non-neuronal	section_A
518	22075.33	3575.653	Astro L1-2 FGFR3 GFAP	0.601394096	#6B8059	L2_polygon	Astrocyte	Non-neuronal	section_A
519	23034.64	3574.325	Oligo L1-6 OPALIN	0.999958158	#476662	L3_polygon	Oligodendrocyte	Non-neuronal	section_A
520	22109.88	3646.54	Astro L1-6 FGFR3 SLC14A1	0.630338169	#665C47	L2_polygon	Astrocyte	Non-neuronal	section_A
521	22940.84	3627.995	Micro L1-3 TYROBP	0.797653186	#598069	L3_polygon	Microglia	Non-neuronal	section_A
522	22784.39	3658.78	Micro L1-3 TYROBP	0.998865993	#598069	L3_polygon	Microglia	Non-neuronal	section_A
523	22858.82	3678.127	Endo L2-6 NOSTRIN	0.840485632	#99796B	L3_polygon	Endothelial	Non-neuronal	section_A
524	23304.09	3668.762	Exc L2 LAMP5 LTK	0.507728814	#D9F077	L3_polygon	Layer 2/3	Glutamatergic neuron	section_A
525	22409.28	3710.907	Inh L1-3 SST CALB1	0.441512662	#BF480D	L2_polygon	SST	GABAergic neuron	section_A
526	22866.72	3783.847	Astro L1-6 FGFR3 SLC14A1	0.834868638	#665C47	L3_polygon	Astrocyte	Non-neuronal	section_A
527	23825.08	3792.658	OPC L1-6 PDGFRA	0.210189354	#6B998D	L3_polygon	OPC	Non-neuronal	section_A
528	22073.2	3817.97	Inh L1-3 SST CALB1	0.295895093	#BF480D	L2_polygon	SST	GABAergic neuron	section_A
529	22145.87	3826.656	Endo L2-6 NOSTRIN	0.995525689	#99796B	L2_polygon	Endothelial	Non-neuronal	section_A
530	23300.27	3828.476	Astro L1-6 FGFR3 SLC14A1	0.752974586	#665C47	L3_polygon	Astrocyte	Non-neuronal	section_A
531	23837.11	3893.189	OPC L1-6 PDGFRA	0.985778192	#6B998D	L3_polygon	OPC	Non-neuronal	section_A
532	23697.06	3877.363	OPC L1-6 PDGFRA	0.99999704	#6B998D	L3_polygon	OPC	Non-neuronal	section_A
533	22788.6	3884.727	Astro L1-6 FGFR3 SLC14A1	0.973716057	#665C47	L3_polygon	Astrocyte	Non-neuronal	section_A
534	23125.82	3898.943	Astro L1-6 FGFR3 SLC14A1	0.552435949	#665C47	L3_polygon	Astrocyte	Non-neuronal	section_A
535	22325.3	3925.8	Micro L1-3 TYROBP	0.95529817	#598069	L3_polygon	Microglia	Non-neuronal	section_A
536	25401.23	1965.823	Exc L2-3 LINC00507 FREM3	0.866801546	#7AE6AB	L3_polygon	Layer 2/3	Glutamatergic neuron	section_A
537	22990.07	3958.891	Micro L1-3 TYROBP	0.985798077	#598069	L3_polygon	Microglia	Non-neuronal	section_A
538	24515.29	2036.752	Endo L2-6 NOSTRIN	0.998444497	#99796B	L3_polygon	Endothelial	Non-neuronal	section_A
539	24943.53	2088.052	Exc L6 FEZF2 SCUBE1	0.869956131	#388899	L3_polygon	Layer 6b	Glutamatergic neuron	section_A
540	25776.34	2093.609	Micro L1-3 TYROBP	0.989903189	#598069	L3_polygon	Microglia	Non-neuronal	section_A
541	25396.96	2164.182	Inh L2-6 VIP QPCT	0.432660872	#A700FF	L3_polygon	VIP	GABAergic neuron	section_A
542	24276.24	2183.097	no class	0.238023412		L3_polygon			section_A
543	24376.38	2190.073	Micro L1-3 TYROBP	0.827138536	#598069	L3_polygon	Microglia	Non-neuronal	section_A
544	24680.68	2218.181	Astro L1-6 FGFR3 SLC14A1	0.603169535	#665C47	L3_polygon	Astrocyte	Non-neuronal	section_A
545	24775.07	2252.229	Exc L5-6 SLC17A7 IL15	0.402893291	#336D99	L3_polygon	Layer 6b	Glutamatergic neuron	section_A
546	24534.13	2325.937	Endo L2-6 NOSTRIN	0.921615308	#99796B	L3_polygon	Endothelial	Non-neuronal	section_A
547	24404.3	2342.83	Inh L2-6 VIP QPCT	0.338643338	#A700FF	L3_polygon	VIP	GABAergic neuron	section_A
548	24465.33	2376.053	Exc L2 LAMP5 LTK	0.338673814	#D9F077	L3_polygon	Layer 2/3	Glutamatergic neuron	section_A
549	25759.47	2392.631	Micro L1-3 TYROBP	0.91609579	#598069	L3_polygon	Microglia	Non-neuronal	section_A
550	24808.1	2407.956	Inh L1-3 SST CALB1	0.962644561	#BF480D	L3_polygon	SST	GABAergic neuron	section_A
551	25925.53	2440.417	Micro L1-3 TYROBP	0.904860298	#598069	L3_polygon	Microglia	Non-neuronal	section_A
552	24532.48	2466.283	Astro L1-2 FGFR3 GFAP	0.782630299	#6B8059	L3_polygon	Astrocyte	Non-neuronal	section_A
553	25657.13	2515.194	Inh L4-6 PVALB SULF1	0.433019828	#E62A5D	L3_polygon	PVALB	GABAergic neuron	section_A
554	25154.28	2563.895	Astro L1-2 FGFR3 GFAP	0.946584022	#6B8059	L3_polygon	Astrocyte	Non-neuronal	section_A
555	24333.92	2584.599	Exc L2-4 LINC00507 GLP2R	0.568980447	#A6E6A9	L3_polygon	Layer 2/3	Glutamatergic neuron	section_A
556	24490.29	2621.027	Astro L1-2 FGFR3 GFAP	0.881692333	#6B8059	L3_polygon	Astrocyte	Non-neuronal	section_A
557	24604.29	2605.835	Inh L1-3 SST CALB1	0.823760845	#BF480D	L3_polygon	SST	GABAergic neuron	section_A
558	24872.68	2628.536	Inh L1-4 VIP OPRM1	0.448228235	#9F219D	L3_polygon	VIP	GABAergic neuron	section_A
559	24655.01	2657.261	Astro L1-2 FGFR3 GFAP	0.854486762	#6B8059	L3_polygon	Astrocyte	Non-neuronal	section_A
560	24621.57	2722.411	Astro L1-6 FGFR3 SLC14A1	0.827011272	#665C47	L3_polygon	Astrocyte	Non-neuronal	section_A
561	24172.21	2731.835	Astro L1-2 FGFR3 GFAP	0.730870508	#6B8059	L3_polygon	Astrocyte	Non-neuronal	section_A
562	24729.12	2757.892	Astro L1-2 FGFR3 GFAP	0.840054166	#6B8059	L3_polygon	Astrocyte	Non-neuronal	section_A
563	25804.7	2767.698	Micro L1-3 TYROBP	0.958583624	#598069	L3_polygon	Microglia	Non-neuronal	section_A
564	25935.5	2782.371	Astro L1-2 FGFR3 GFAP	0.511216667	#6B8059	L3_polygon	Astrocyte	Non-neuronal	section_A
565	25691.04	2884.547	Endo L2-6 NOSTRIN	0.999808846	#99796B	L3_polygon	Endothelial	Non-neuronal	section_A
566	25610.04	2879.584	Micro L1-3 TYROBP	0.925834607	#598069	L3_polygon	Microglia	Non-neuronal	section_A
567	24207.95	2895.441	Inh L2-6 VIP QPCT	0.483810906	#A700FF	L3_polygon	VIP	GABAergic neuron	section_A
568	24905.71	2910.03	OPC L1-6 PDGFRA	0.999986576	#6B998D	L3_polygon	OPC	Non-neuronal	section_A
569	25774.58	2945.807	Micro L1-3 TYROBP	0.512955374	#598069	L3_polygon	Microglia	Non-neuronal	section_A
570	25391.86	2952.383	Exc L4-5 FEZF2 SCN4B	0.636207617	#104F00	L3_polygon	Layer 5 PT	Glutamatergic neuron	section_A
571	24268.45	2985.836	OPC L1-6 PDGFRA	0.61814394	#6B998D	L3_polygon	OPC	Non-neuronal	section_A
572	25839.69	3012.758	Endo L2-6 NOSTRIN	0.544654543	#99796B	L3_polygon	Endothelial	Non-neuronal	section_A
574	24991.63	3101.955	Inh L2-5 VIP SERPINF1	0.295053118	#B09FFF	L3_polygon	VIP	GABAergic neuron	section_A
575	25242.79	3128.559	Endo L2-6 NOSTRIN	0.96083624	#99796B	L3_polygon	Endothelial	Non-neuronal	section_A
576	24693.03	3172.074	Inh L1-3 PAX6 SYT6	0.465634853	#9900B3	L3_polygon	VIP	GABAergic neuron	section_A
577	25534.25	3168.142	OPC L1-6 PDGFRA	0.72103426	#6B998D	L3_polygon	OPC	Non-neuronal	section_A
578	24264.55	3165.772	Astro L1-2 FGFR3 GFAP	0.362067199	#6B8059	L3_polygon	Astrocyte	Non-neuronal	section_A
580	25444.59	3201.39	Micro L1-3 TYROBP	0.605718756	#598069	L3_polygon	Microglia	Non-neuronal	section_A
581	25315.98	3232.532	Endo L2-6 NOSTRIN	0.957317936	#99796B	L3_polygon	Endothelial	Non-neuronal	section_A
582	25226.45	3263.126	Endo L2-6 NOSTRIN	0.648950974	#99796B	L3_polygon	Endothelial	Non-neuronal	section_A
583	24207.83	3265.954	Astro L1-2 FGFR3 GFAP	0.803191252	#6B8059	L3_polygon	Astrocyte	Non-neuronal	section_A
584	25158.78	3292.316	Astro L1-2 FGFR3 GFAP	0.867271688	#6B8059	L3_polygon	Astrocyte	Non-neuronal	section_A
585	24166.69	3312.727	Astro L1-6 FGFR3 SLC14A1	0.753429943	#665C47	L3_polygon	Astrocyte	Non-neuronal	section_A
586	24191.66	3360.632	Astro L1-2 FGFR3 GFAP	0.499266805	#6B8059	L3_polygon	Astrocyte	Non-neuronal	section_A
587	24258.36	3387.722	Astro L1-2 FGFR3 GFAP	0.652105666	#6B8059	L3_polygon	Astrocyte	Non-neuronal	section_A
588	24469.4	3378.208	Astro L1-6 FGFR3 SLC14A1	0.70072208	#665C47	L3_polygon	Astrocyte	Non-neuronal	section_A
589	24539.98	3444.189	Astro L1-6 FGFR3 SLC14A1	0.607553373	#665C47	L3_polygon	Astrocyte	Non-neuronal	section_A
590	24076.33	3457.115	Inh L5-6 GAD1 GLP1R	0.309440515	#FF2F7E	L3_polygon	PVALB	GABAergic neuron	section_A
591	25459.35	3439.527	Astro L1-6 FGFR3 SLC14A1	0.803767465	#665C47	L3_polygon	Astrocyte	Non-neuronal	section_A
592	24842.6	3474.735	Astro L1-6 FGFR3 SLC14A1	0.97600004	#665C47	L3_polygon	Astrocyte	Non-neuronal	section_A
593	25514.99	3514.939	Endo L2-6 NOSTRIN	0.988001402	#99796B	L3_polygon	Endothelial	Non-neuronal	section_A
594	25225.16	3612.245	OPC L1-6 PDGFRA	0.893105359	#6B998D	L3_polygon	OPC	Non-neuronal	section_A
597	24985.7	3707.419	Inh L1-2 SST BAGE2	0.277546334	#9440F3	L3_polygon	LAMP5/PAX6/Other	GABAergic neuron	section_A
598	24317.7	3762.245	OPC L1-6 PDGFRA	0.937330417	#6B998D	L3_polygon	OPC	Non-neuronal	section_A
603	25437.51	3820.679	Astro L1-6 FGFR3 SLC14A1	0.599515334	#665C47	L3_polygon	Astrocyte	Non-neuronal	section_A
604	25328.67	3850.743	Astro L1-2 FGFR3 GFAP	0.483661349	#6B8059	L3_polygon	Astrocyte	Non-neuronal	section_A
605	24072.35	3893.031	Endo L2-6 NOSTRIN	0.548391266	#99796B	L3_polygon	Endothelial	Non-neuronal	section_A
606	25485.96	3956.841	Astro L1-2 FGFR3 GFAP	0.514541485	#6B8059	L3_polygon	Astrocyte	Non-neuronal	section_A
607	26251.27	1983.341	Astro L1-6 FGFR3 SLC14A1	0.781196349	#665C47	L3_polygon	Astrocyte	Non-neuronal	section_A
608	26041.27	2039.911	Astro L1-2 FGFR3 GFAP	0.615456737	#6B8059	L3_polygon	Astrocyte	Non-neuronal	section_A
609	26460.36	2041.734	Micro L1-3 TYROBP	0.959690505	#598069	L3_polygon	Microglia	Non-neuronal	section_A
610	27285.31	2061.287	Oligo L1-6 OPALIN	0.999650623	#476662	L3_polygon	Oligodendrocyte	Non-neuronal	section_A
611	27480.39	2105.212	Astro L1-6 FGFR3 SLC14A1	0.63071592	#665C47	L3_polygon	Astrocyte	Non-neuronal	section_A
612	27771.38	2100.015	Endo L2-6 NOSTRIN	0.822871294	#99796B	L3_polygon	Endothelial	Non-neuronal	section_A
613	26936.84	2105.039	Micro L1-3 TYROBP	0.989616652	#598069	L3_polygon	Microglia	Non-neuronal	section_A
623	26800.12	2265.265	Endo L2-6 NOSTRIN	0.989981366	#99796B	L3_polygon	Endothelial	Non-neuronal	section_A
625	26916.75	2299.721	Micro L1-3 TYROBP	0.601879162	#598069	L3_polygon	Microglia	Non-neuronal	section_A
632	27018.32	2334.347	Endo L2-6 NOSTRIN	0.990535949	#99796B	L3_polygon	Endothelial	Non-neuronal	section_A
633	26090.52	2365.048	Micro L1-3 TYROBP	0.861830274	#598069	L3_polygon	Microglia	Non-neuronal	section_A
634	27561.54	2346.304	Astro L1-6 FGFR3 SLC14A1	0.612383009	#665C47	L3_polygon	Astrocyte	Non-neuronal	section_A
635	26508.6	2396.564	Inh L1-4 LAMP5 LCP2	0.637140269	#FFA388	L3_polygon	LAMP5/PAX6/Other	GABAergic neuron	section_A
636	27606.2	2418.107	Astro L1-2 FGFR3 GFAP	0.512840476	#6B8059	L3_polygon	Astrocyte	Non-neuronal	section_A
640	26251.45	2560.405	Micro L1-3 TYROBP	0.926632138	#598069	L3_polygon	Microglia	Non-neuronal	section_A
641	27246.51	2564.269	Astro L1-6 FGFR3 SLC14A1	0.596132467	#665C47	L3_polygon	Astrocyte	Non-neuronal	section_A
642	27139.57	2607.747	Astro L1-2 FGFR3 GFAP	0.637887801	#6B8059	L3_polygon	Astrocyte	Non-neuronal	section_A
643	27340.68	2620.135	Astro L1-6 FGFR3 SLC14A1	0.550100878	#665C47	L3_polygon	Astrocyte	Non-neuronal	section_A
644	26602.59	2620.367	Astro L1-2 FGFR3 GFAP	0.507311218	#6B8059	L3_polygon	Astrocyte	Non-neuronal	section_A
645	26345.87	2628.941	Endo L2-6 NOSTRIN	0.661751858	#99796B	L3_polygon	Endothelial	Non-neuronal	section_A
646	27676.74	2642.285	Micro L1-3 TYROBP	0.977696833	#598069	L3_polygon	Microglia	Non-neuronal	section_A
647	26848.06	2668.398	Oligo L1-6 OPALIN	0.99576493	#476662	L3_polygon	Oligodendrocyte	Non-neuronal	section_A
648	25966.43	2668.243	Astro L1-2 FGFR3 GFAP	0.956667415	#6B8059	L3_polygon	Astrocyte	Non-neuronal	section_A
649	26061.91	2675.614	Micro L1-3 TYROBP	0.715080243	#598069	L3_polygon	Microglia	Non-neuronal	section_A
651	26367.91	2748.104	Endo L2-6 NOSTRIN	0.545692411	#99796B	L3_polygon	Endothelial	Non-neuronal	section_A
652	26665.4	2786.74	Astro L1-6 FGFR3 SLC14A1	0.862655735	#665C47	L3_polygon	Astrocyte	Non-neuronal	section_A
653	27963.61	2787.857	Astro L1-6 FGFR3 SLC14A1	0.866164621	#665C47	L3_polygon	Astrocyte	Non-neuronal	section_A
655	26722.29	2904.596	Astro L1-2 FGFR3 GFAP	0.545839444	#6B8059	L3_polygon	Astrocyte	Non-neuronal	section_A
656	26908.74	2931.888	Endo L2-6 NOSTRIN	0.873494148	#99796B	L3_polygon	Endothelial	Non-neuronal	section_A
658	27220.84	2972.176	Astro L1-6 FGFR3 SLC14A1	0.86775622	#665C47	L3_polygon	Astrocyte	Non-neuronal	section_A
659	27493.92	3007.373	Astro L1-2 FGFR3 GFAP	0.610964205	#6B8059	L3_polygon	Astrocyte	Non-neuronal	section_A
660	27362.69	3039.931	Inh L1-4 LAMP5 LCP2	0.154584373	#FFA388	L3_polygon	LAMP5/PAX6/Other	GABAergic neuron	section_A
661	26464.57	3037.503	Astro L1-6 FGFR3 SLC14A1	0.754305031	#665C47	L3_polygon	Astrocyte	Non-neuronal	section_A
662	27718.84	3088.552	Micro L1-3 TYROBP	0.805282816	#598069	L3_polygon	Microglia	Non-neuronal	section_A
663	26983.37	3124.308	Astro L1-2 FGFR3 GFAP	0.628057143	#6B8059	L3_polygon	Astrocyte	Non-neuronal	section_A
664	27354.14	3177.364	OPC L1-6 PDGFRA	0.803476036	#6B998D	L3_polygon	OPC	Non-neuronal	section_A
665	26186.16	3172.944	Endo L2-6 NOSTRIN	0.91677452	#99796B	L3_polygon	Endothelial	Non-neuronal	section_A
666	27476.27	3194.296	Inh L4-6 PVALB SULF1	0.304927539	#E62A5D	L3_polygon	PVALB	GABAergic neuron	section_A
670	26105.05	3288.167	Endo L2-6 NOSTRIN	0.428391632	#99796B	L3_polygon	Endothelial	Non-neuronal	section_A
671	27692.22	3298.264	Astro L1-2 FGFR3 GFAP	0.525575134	#6B8059	L3_polygon	Astrocyte	Non-neuronal	section_A
672	27339.57	3312.084	Astro L1-2 FGFR3 GFAP	0.921905438	#6B8059	L3_polygon	Astrocyte	Non-neuronal	section_A
673	26571.8	3308.291	Astro L1-6 FGFR3 SLC14A1	0.583910189	#665C47	L3_polygon	Astrocyte	Non-neuronal	section_A
675	26467.5	3349.851	Endo L2-6 NOSTRIN	0.946819426	#99796B	L3_polygon	Endothelial	Non-neuronal	section_A
676	27145.68	3391.683	Micro L1-3 TYROBP	0.998788709	#598069	L3_polygon	Microglia	Non-neuronal	section_A
677	26973.37	3424.421	Exc L2-4 LINC00507 GLP2R	0.599614227	#A6E6A9	L3_polygon	Layer 2/3	Glutamatergic neuron	section_A
678	26803.65	3457.377	Astro L1-2 FGFR3 GFAP	0.623810535	#6B8059	L3_polygon	Astrocyte	Non-neuronal	section_A
679	27120.38	3520.074	Endo L2-6 NOSTRIN	0.969989249	#99796B	L3_polygon	Endothelial	Non-neuronal	section_A
680	27936.32	3528.564	Astro L1-2 FGFR3 GFAP	0.898819476	#6B8059	L3_polygon	Astrocyte	Non-neuronal	section_A
682	26537.25	3530.505	Endo L2-6 NOSTRIN	0.803850749	#99796B	L3_polygon	Endothelial	Non-neuronal	section_A
683	27412.37	3596.569	no class	0.535036657		L3_polygon			section_A
684	26501.87	3614.811	Endo L2-6 NOSTRIN	0.651151183	#99796B	L3_polygon	Endothelial	Non-neuronal	section_A
685	26702.01	3623.728	Astro L1-6 FGFR3 SLC14A1	0.595982828	#665C47	L3_polygon	Astrocyte	Non-neuronal	section_A
686	26848.21	3667.982	Exc L6 FEZF2 OR2T8	0.328860038	#254566	L3_polygon	Layer 6b	Glutamatergic neuron	section_A
688	27343.53	3723.294	Astro L1-2 FGFR3 GFAP	0.552084985	#6B8059	L3_polygon	Astrocyte	Non-neuronal	section_A
691	26328.69	3739.6	Astro L1-6 FGFR3 SLC14A1	0.664438596	#665C47	L3_polygon	Astrocyte	Non-neuronal	section_A
693	26570.05	3764.942	Astro L1-6 FGFR3 SLC14A1	0.61388925	#665C47	L3_polygon	Astrocyte	Non-neuronal	section_A
694	27637.93	3785.495	Micro L1-3 TYROBP	0.997695214	#598069	L3_polygon	Microglia	Non-neuronal	section_A
695	26151.72	3809.541	Astro L1-2 FGFR3 GFAP	0.818765054	#6B8059	L3_polygon	Astrocyte	Non-neuronal	section_A
696	27209.27	3859.39	Inh L3-6 VIP HS3ST3A1	0.325711171	#FF00FF	L3_polygon	VIP	GABAergic neuron	section_A
697	26558.67	3875.3	no class	0.630322321		L3_polygon			section_A
698	26079	3892.9	Astro L1-2 FGFR3 GFAP	0.89092335	#6B8059	L3_polygon	Astrocyte	Non-neuronal	section_A
699	27546.93	3915.259	Endo L2-6 NOSTRIN	0.925425433	#99796B	L3_polygon	Endothelial	Non-neuronal	section_A
700	26703.7	3943.707	Inh L2-6 VIP QPCT	0.398057723	#A700FF	L3_polygon	VIP	GABAergic neuron	section_A
701	28683.94	2150.789	Endo L2-6 NOSTRIN	0.910848056	#99796B	L3_polygon	Endothelial	Non-neuronal	section_A
702	28983.5	2236.659	Endo L2-6 NOSTRIN	0.969173792	#99796B	L3_polygon	Endothelial	Non-neuronal	section_A
703	29634.51	2264.422	Astro L1-6 FGFR3 SLC14A1	0.69790355	#665C47	L3_polygon	Astrocyte	Non-neuronal	section_A
704	29700.61	2352.107	Astro L1-6 FGFR3 SLC14A1	0.631493203	#665C47	L3_polygon	Astrocyte	Non-neuronal	section_A
705	28486.76	2400.827	Astro L1-6 FGFR3 SLC14A1	0.507834546	#665C47	L3_polygon	Astrocyte	Non-neuronal	section_A
706	29686.44	2476.845	Astro L1-6 FGFR3 SLC14A1	0.541732128	#665C47	L3_polygon	Astrocyte	Non-neuronal	section_A
707	29605.37	2528.795	Micro L1-3 TYROBP	0.990124707	#598069	L3_polygon	Microglia	Non-neuronal	section_A
708	28186.6	2585.75	Astro L1-6 FGFR3 SLC14A1	0.66809526	#665C47	L3_polygon	Astrocyte	Non-neuronal	section_A
709	29962.67	2595.205	Inh L2-5 PVALB SCUBE3	0.586772436	#FF197F	L3_polygon	PVALB	GABAergic neuron	section_A
710	29497.95	2593.635	Oligo L1-6 OPALIN	0.68730796	#476662	L3_polygon	Oligodendrocyte	Non-neuronal	section_A
711	28162.37	2675.771	Micro L1-3 TYROBP	0.905871928	#598069	L3_polygon	Microglia	Non-neuronal	section_A
712	28856.09	2662.63	Endo L2-6 NOSTRIN	0.970982563	#99796B	L3_polygon	Endothelial	Non-neuronal	section_A
713	28297.61	2683.903	Micro L1-3 TYROBP	0.948693955	#598069	L3_polygon	Microglia	Non-neuronal	section_A
714	29077.84	2675.008	Astro L1-6 FGFR3 SLC14A1	0.748076247	#665C47	L3_polygon	Astrocyte	Non-neuronal	section_A
716	29542.16	2710.065	Astro L1-6 FGFR3 SLC14A1	0.651685978	#665C47	L3_polygon	Astrocyte	Non-neuronal	section_A
719	29112.07	2744.791	Astro L1-6 FGFR3 SLC14A1	0.841191746	#665C47	L3_polygon	Astrocyte	Non-neuronal	section_A
720	29839.58	2717.008	Oligo L1-6 OPALIN	0.999029903	#476662	L3_polygon	Oligodendrocyte	Non-neuronal	section_A
721	28350.81	2755.343	Endo L2-6 NOSTRIN	0.940055614	#99796B	L3_polygon	Endothelial	Non-neuronal	section_A
722	29303.2	2740.472	Astro L1-6 FGFR3 SLC14A1	0.513699834	#665C47	L3_polygon	Astrocyte	Non-neuronal	section_A
724	29778.52	2771.983	Astro L1-2 FGFR3 GFAP	0.515010415	#6B8059	L3_polygon	Astrocyte	Non-neuronal	section_A
725	28924.92	2766.704	Astro L1-2 FGFR3 GFAP	0.72638437	#6B8059	L3_polygon	Astrocyte	Non-neuronal	section_A
726	29815.65	2972.768	OPC L1-6 PDGFRA	0.858970315	#6B998D	L3_polygon	OPC	Non-neuronal	section_A
727	28496.93	2975.509	Astro L1-6 FGFR3 SLC14A1	0.69999056	#665C47	L3_polygon	Astrocyte	Non-neuronal	section_A
728	29778.86	3085.447	Endo L2-6 NOSTRIN	0.993370631	#99796B	L3_polygon	Endothelial	Non-neuronal	section_A
729	29830.71	3145.827	Micro L1-3 TYROBP	0.979174316	#598069	L3_polygon	Microglia	Non-neuronal	section_A
730	28076.54	3142.035	Astro L1-2 FGFR3 GFAP	0.582037801	#6B8059	L3_polygon	Astrocyte	Non-neuronal	section_A
731	29238.52	3248.35	Oligo L1-6 OPALIN	0.999999717	#476662	L3_polygon	Oligodendrocyte	Non-neuronal	section_A
732	28847.58	3252.149	Astro L1-2 FGFR3 GFAP	0.516749939	#6B8059	L3_polygon	Astrocyte	Non-neuronal	section_A
733	28969.21	3258.555	Astro L1-6 FGFR3 SLC14A1	0.942242724	#665C47	L3_polygon	Astrocyte	Non-neuronal	section_A
734	28148.67	3364.979	Endo L2-6 NOSTRIN	0.984871628	#99796B	L3_polygon	Endothelial	Non-neuronal	section_A
735	28876.39	3378.432	OPC L1-6 PDGFRA	0.972860021	#6B998D	L3_polygon	OPC	Non-neuronal	section_A
736	28389.87	3392.893	Inh L3-5 SST ADGRG6	0.439073175	#804811	L3_polygon	SST	GABAergic neuron	section_A
737	28677.9	3430.063	Endo L2-6 NOSTRIN	0.773942951	#99796B	L3_polygon	Endothelial	Non-neuronal	section_A
738	29154.99	3431.321	Astro L1-2 FGFR3 GFAP	0.516806653	#6B8059	L3_polygon	Astrocyte	Non-neuronal	section_A
739	28797.61	3450.014	Astro L1-2 FGFR3 GFAP	0.602629843	#6B8059	L3_polygon	Astrocyte	Non-neuronal	section_A
740	28521.44	3535.591	Astro L1-2 FGFR3 GFAP	0.833564881	#6B8059	L3_polygon	Astrocyte	Non-neuronal	section_A
741	28466.63	3608.601	Endo L2-6 NOSTRIN	0.999930118	#99796B	L3_polygon	Endothelial	Non-neuronal	section_A
742	28144.95	3638.889	Micro L1-3 TYROBP	0.990747129	#598069	L3_polygon	Microglia	Non-neuronal	section_A
743	29469.39	3701.512	Astro L1-2 FGFR3 GFAP	0.60494972	#6B8059	L3_polygon	Astrocyte	Non-neuronal	section_A
744	29645.09	3713.955	Inh L5-6 PVALB LGR5	0.371861886	#ED4C50	L3_polygon	PVALB	GABAergic neuron	section_A
745	28506.24	3730.915	Endo L2-6 NOSTRIN	0.998793307	#99796B	L3_polygon	Endothelial	Non-neuronal	section_A
746	29332.02	3727.801	Micro L1-3 TYROBP	0.999793083	#598069	L3_polygon	Microglia	Non-neuronal	section_A
747	28926.15	3763.674	Endo L2-6 NOSTRIN	0.738618975	#99796B	L3_polygon	Endothelial	Non-neuronal	section_A
749	28481.25	3829.953	Endo L2-6 NOSTRIN	0.579253403	#99796B	L3_polygon	Endothelial	Non-neuronal	section_A
750	29715.38	3854.379	Astro L1-6 FGFR3 SLC14A1	0.879265532	#665C47	L3_polygon	Astrocyte	Non-neuronal	section_A
751	29042.31	3876.269	Micro L1-3 TYROBP	0.999404501	#598069	L3_polygon	Microglia	Non-neuronal	section_A
752	28511.01	3880.714	Oligo L1-6 OPALIN	0.944098554	#476662	L3_polygon	Oligodendrocyte	Non-neuronal	section_A
753	29337.3	3901.751	Endo L2-6 NOSTRIN	0.5453268	#99796B	L3_polygon	Endothelial	Non-neuronal	section_A
754	28524.73	3929.581	Micro L1-3 TYROBP	0.990931479	#598069	L3_polygon	Microglia	Non-neuronal	section_A
757	29472.75	3951.228	OPC L1-6 PDGFRA	0.986134808	#6B998D	L3_polygon	OPC	Non-neuronal	section_A
759	30233.74	1988.492	Endo L2-6 NOSTRIN	0.514450002	#99796B	L3_polygon	Endothelial	Non-neuronal	section_A
761	31263.04	2095.481	Endo L2-6 NOSTRIN	0.893759288	#99796B	L3_polygon	Endothelial	Non-neuronal	section_A
763	30416.17	2249.148	Endo L2-6 NOSTRIN	0.532067669	#99796B	L3_polygon	Endothelial	Non-neuronal	section_A
764	30782.55	2380.784	Astro L1-6 FGFR3 SLC14A1	0.699655331	#665C47	L3_polygon	Astrocyte	Non-neuronal	section_A
765	30612.77	2475.977	Micro L1-3 TYROBP	0.791427953	#598069	L3_polygon	Microglia	Non-neuronal	section_A
766	30181.57	2540.06	Astro L1-2 FGFR3 GFAP	0.665605266	#6B8059	L3_polygon	Astrocyte	Non-neuronal	section_A
767	30597.58	2568.835	Astro L1-2 FGFR3 GFAP	0.529829288	#6B8059	L3_polygon	Astrocyte	Non-neuronal	section_A
768	30626.68	2627.561	Astro L1-2 FGFR3 GFAP	0.71591992	#6B8059	L3_polygon	Astrocyte	Non-neuronal	section_A
769	30929.26	2637.089	Micro L1-3 TYROBP	0.954416455	#598069	L3_polygon	Microglia	Non-neuronal	section_A
770	31072.48	2652.82	Endo L2-6 NOSTRIN	0.657221297	#99796B	L3_polygon	Endothelial	Non-neuronal	section_A
772	31066.59	2731.049	Micro L1-3 TYROBP	0.991680341	#598069	L3_polygon	Microglia	Non-neuronal	section_A
773	31575.64	2776.391	Micro L1-3 TYROBP	0.503975154	#598069	L3_polygon	Microglia	Non-neuronal	section_A
774	30483.6	2780.222	OPC L1-6 PDGFRA	0.755959794	#6B998D	L3_polygon	OPC	Non-neuronal	section_A
775	30981.93	2948.468	Endo L2-6 NOSTRIN	0.98941969	#99796B	L3_polygon	Endothelial	Non-neuronal	section_A
776	30223.27	3068.151	Micro L1-3 TYROBP	0.928391386	#598069	L3_polygon	Microglia	Non-neuronal	section_A
777	30642.37	3097.86	Micro L1-3 TYROBP	0.995847843	#598069	L3_polygon	Microglia	Non-neuronal	section_A
778	31172.28	3133.258	Astro L1-6 FGFR3 SLC14A1	0.654099542	#665C47	L3_polygon	Astrocyte	Non-neuronal	section_A
780	30630.26	3282.949	Astro L1-2 FGFR3 GFAP	0.51324864	#6B8059	L3_polygon	Astrocyte	Non-neuronal	section_A
782	30000.86	3342.167	Oligo L1-6 OPALIN	0.999999874	#476662	L3_polygon	Oligodendrocyte	Non-neuronal	section_A
783	30131.51	3310.051	Micro L1-3 TYROBP	0.776380606	#598069	L3_polygon	Microglia	Non-neuronal	section_A
784	31405.1	3393.851	Astro L1-6 FGFR3 SLC14A1	0.61325694	#665C47	L3_polygon	Astrocyte	Non-neuronal	section_A
785	31103.68	3451.447	Astro L1-2 FGFR3 GFAP	0.524936337	#6B8059	L3_polygon	Astrocyte	Non-neuronal	section_A
786	30944.69	3502.741	Astro L1-2 FGFR3 GFAP	0.691026195	#6B8059	L3_polygon	Astrocyte	Non-neuronal	section_A
787	31222.04	3567.336	Micro L1-3 TYROBP	0.988463119	#598069	L3_polygon	Microglia	Non-neuronal	section_A
788	30302.44	3635.669	Astro L1-6 FGFR3 SLC14A1	0.740589549	#665C47	L3_polygon	Astrocyte	Non-neuronal	section_A
789	31795.05	3650.636	Micro L1-3 TYROBP	0.985913283	#598069	L3_polygon	Microglia	Non-neuronal	section_A
790	31859.59	3790.227	Micro L1-3 TYROBP	0.961027643	#598069	L3_polygon	Microglia	Non-neuronal	section_A
791	31302.69	3812.843	Astro L1-6 FGFR3 SLC14A1	0.860492391	#665C47	L3_polygon	Astrocyte	Non-neuronal	section_A
792	30539.69	3825.354	Oligo L1-6 OPALIN	0.974772211	#476662	L3_polygon	Oligodendrocyte	Non-neuronal	section_A
793	31012.06	3824.749	Micro L1-3 TYROBP	0.650707952	#598069	L3_polygon	Microglia	Non-neuronal	section_A
794	30936.99	3866.188	Astro L1-2 FGFR3 GFAP	0.610142929	#6B8059	L3_polygon	Astrocyte	Non-neuronal	section_A
795	31700.71	3908.451	Micro L1-3 TYROBP	0.493864965	#598069	L3_polygon	Microglia	Non-neuronal	section_A
797	33288.54	3611.323	Endo L2-6 NOSTRIN	0.906591014	#99796B	outside	Endothelial	Non-neuronal	section_A
800	32306.55	3910.317	Astro L1-2 FGFR3 GFAP	0.510620508	#6B8059	L3_polygon	Astrocyte	Non-neuronal	section_A
802	32221.76	3976.532	Endo L2-6 NOSTRIN	0.995639782	#99796B	L3_polygon	Endothelial	Non-neuronal	section_A
803	15762.42	5443.948	Endo L2-6 NOSTRIN	0.987467862	#99796B	L1_polygon	Endothelial	Non-neuronal	section_A
804	15587.59	5619.414	Astro L1-2 FGFR3 GFAP	0.875437053	#6B8059	L1_polygon	Astrocyte	Non-neuronal	section_A
805	15899.77	5732.348	Endo L2-6 NOSTRIN	0.892386484	#99796B	L1_polygon	Endothelial	Non-neuronal	section_A
806	15552.06	5742.54	Astro L1-2 FGFR3 GFAP	0.940006316	#6B8059	L1_polygon	Astrocyte	Non-neuronal	section_A
807	15779.6	5787.336	Astro L1-2 FGFR3 GFAP	0.91312651	#6B8059	L1_polygon	Astrocyte	Non-neuronal	section_A
808	15524.79	5814.752	Micro L1-3 TYROBP	0.558040026	#598069	L1_polygon	Microglia	Non-neuronal	section_A
809	15752.86	5878.776	Astro L1-2 FGFR3 GFAP	0.966593008	#6B8059	L1_polygon	Astrocyte	Non-neuronal	section_A
810	17859.97	3993.374	Astro L1-2 FGFR3 GFAP	0.950958776	#6B8059	L1_polygon	Astrocyte	Non-neuronal	section_A
811	15636.89	5947.746	Endo L2-6 NOSTRIN	0.441688318	#99796B	L1_polygon	Endothelial	Non-neuronal	section_A
813	17691.5	4322.797	Endo L2-6 NOSTRIN	0.996725165	#99796B	L1_polygon	Endothelial	Non-neuronal	section_A
814	17438.07	4375.893	Astro L1-2 FGFR3 GFAP	0.778162413	#6B8059	L1_polygon	Astrocyte	Non-neuronal	section_A
815	17510.92	4420.629	Astro L1-2 FGFR3 GFAP	0.785439784	#6B8059	L1_polygon	Astrocyte	Non-neuronal	section_A
816	17487.05	4485.286	Endo L2-6 NOSTRIN	0.823470686	#99796B	L1_polygon	Endothelial	Non-neuronal	section_A
817	16987.72	4584.487	Endo L2-6 NOSTRIN	0.719776587	#99796B	L1_polygon	Endothelial	Non-neuronal	section_A
818	17128.83	4671.638	Micro L1-3 TYROBP	0.71881937	#598069	L1_polygon	Microglia	Non-neuronal	section_A
819	17499.93	4665.744	Astro L1-2 FGFR3 GFAP	0.916632785	#6B8059	L1_polygon	Astrocyte	Non-neuronal	section_A
820	17419.79	4730.327	Astro L1-2 FGFR3 GFAP	0.54358432	#6B8059	L1_polygon	Astrocyte	Non-neuronal	section_A
821	17760.28	4706.21	Endo L2-6 NOSTRIN	0.98936938	#99796B	L1_polygon	Endothelial	Non-neuronal	section_A
822	17695.57	4785.9	Astro L1-2 FGFR3 GFAP	0.886531665	#6B8059	L1_polygon	Astrocyte	Non-neuronal	section_A
823	16941.45	4781.554	Endo L2-6 NOSTRIN	0.925820582	#99796B	L1_polygon	Endothelial	Non-neuronal	section_A
824	17548.04	4805.69	Astro L1-2 FGFR3 GFAP	0.829887326	#6B8059	L1_polygon	Astrocyte	Non-neuronal	section_A
826	16843.55	4859.827	Astro L1-2 FGFR3 GFAP	0.979676098	#6B8059	L1_polygon	Astrocyte	Non-neuronal	section_A
827	17331.47	4867.177	Astro L1-2 FGFR3 GFAP	0.907089201	#6B8059	L1_polygon	Astrocyte	Non-neuronal	section_A
828	16698.61	4879.133	Astro L1-2 FGFR3 GFAP	0.652419733	#6B8059	L1_polygon	Astrocyte	Non-neuronal	section_A
829	17591.56	4909.649	Astro L1-2 FGFR3 GFAP	0.997780952	#6B8059	L1_polygon	Astrocyte	Non-neuronal	section_A
830	17126.81	4938.49	Astro L1-2 FGFR3 GFAP	0.718636343	#6B8059	L1_polygon	Astrocyte	Non-neuronal	section_A
831	16567.07	4945.633	Endo L2-6 NOSTRIN	0.999860502	#99796B	L1_polygon	Endothelial	Non-neuronal	section_A
832	16598.8	5055.068	OPC L1-6 PDGFRA	0.99859838	#6B998D	L1_polygon	OPC	Non-neuronal	section_A
833	16439.02	5027.86	Endo L2-6 NOSTRIN	0.797908116	#99796B	L1_polygon	Endothelial	Non-neuronal	section_A
834	16780.01	5092.686	Astro L1-2 FGFR3 GFAP	0.996001733	#6B8059	L1_polygon	Astrocyte	Non-neuronal	section_A
835	17864.91	5112.135	Astro L1-2 FGFR3 GFAP	0.999912435	#6B8059	L1_polygon	Astrocyte	Non-neuronal	section_A
836	16446.99	5122.66	Astro L1-2 FGFR3 GFAP	0.87923506	#6B8059	L1_polygon	Astrocyte	Non-neuronal	section_A
837	17549.39	5115.977	Astro L1-2 FGFR3 GFAP	0.782541354	#6B8059	L1_polygon	Astrocyte	Non-neuronal	section_A
838	17755.45	5261.831	Micro L1-3 TYROBP	0.675310797	#598069	L1_polygon	Microglia	Non-neuronal	section_A
839	17885.36	5257.722	Endo L2-6 NOSTRIN	0.995137449	#99796B	L1_polygon	Endothelial	Non-neuronal	section_A
840	16131.42	5265.189	Astro L1-2 FGFR3 GFAP	0.531404449	#6B8059	L1_polygon	Astrocyte	Non-neuronal	section_A
841	16282.61	5269.753	Astro L1-2 FGFR3 GFAP	0.969402188	#6B8059	L1_polygon	Astrocyte	Non-neuronal	section_A
842	16631.14	5325.424	Endo L2-6 NOSTRIN	0.68957956	#99796B	L1_polygon	Endothelial	Non-neuronal	section_A
843	16817.18	5338.705	Endo L2-6 NOSTRIN	0.995318091	#99796B	L1_polygon	Endothelial	Non-neuronal	section_A
844	16106.42	5380.774	Astro L1-2 FGFR3 GFAP	0.875310269	#6B8059	L1_polygon	Astrocyte	Non-neuronal	section_A
845	17315.18	5379.657	OPC L1-6 PDGFRA	0.98726623	#6B998D	L1_polygon	OPC	Non-neuronal	section_A
846	16538.82	5431.725	Endo L2-6 NOSTRIN	0.826912328	#99796B	L1_polygon	Endothelial	Non-neuronal	section_A
847	16054.68	5455.168	Endo L2-6 NOSTRIN	0.977721726	#99796B	L1_polygon	Endothelial	Non-neuronal	section_A
848	17342.28	5494.857	Astro L1-2 FGFR3 GFAP	0.379691257	#6B8059	L1_polygon	Astrocyte	Non-neuronal	section_A
849	16418.52	5477.373	Astro L1-2 FGFR3 GFAP	0.599555571	#6B8059	L1_polygon	Astrocyte	Non-neuronal	section_A
851	17044.99	5604.483	Inh L2-6 VIP QPCT	0.226134286	#A700FF	L1_polygon	VIP	GABAergic neuron	section_A
852	16769.94	5622.75	Endo L2-6 NOSTRIN	0.951300283	#99796B	L1_polygon	Endothelial	Non-neuronal	section_A
853	17141.78	5644.718	Astro L1-2 FGFR3 GFAP	0.562603942	#6B8059	L1_polygon	Astrocyte	Non-neuronal	section_A
854	17370.55	5811.648	Endo L2-6 NOSTRIN	0.948204917	#99796B	L1_polygon	Endothelial	Non-neuronal	section_A
855	16209.77	5906.654	Astro L1-2 FGFR3 GFAP	0.563613235	#6B8059	L1_polygon	Astrocyte	Non-neuronal	section_A
856	18092.47	3998.434	Astro L1-2 FGFR3 GFAP	0.994440736	#6B8059	L1_polygon	Astrocyte	Non-neuronal	section_A
857	16622.92	5948.649	Micro L1-3 TYROBP	0.993537207	#598069	L1_polygon	Microglia	Non-neuronal	section_A
858	18246.09	4005.471	Astro L1-2 FGFR3 GFAP	0.99599519	#6B8059	L1_polygon	Astrocyte	Non-neuronal	section_A
859	18950.03	4042.599	Astro L1-2 FGFR3 GFAP	0.782250146	#6B8059	L1_polygon	Astrocyte	Non-neuronal	section_A
860	19891.66	4020.877	Astro L1-2 FGFR3 GFAP	0.965504515	#6B8059	L2_polygon	Astrocyte	Non-neuronal	section_A
861	18329.76	4032.523	Astro L1-2 FGFR3 GFAP	0.991394536	#6B8059	L1_polygon	Astrocyte	Non-neuronal	section_A
863	19255.48	4050.905	Micro L1-3 TYROBP	0.86126885	#598069	L1_polygon	Microglia	Non-neuronal	section_A
864	18502.59	4063.15	Micro L1-3 TYROBP	0.693412911	#598069	L1_polygon	Microglia	Non-neuronal	section_A
865	18268.48	4116.7	Astro L1-2 FGFR3 GFAP	0.99233506	#6B8059	L1_polygon	Astrocyte	Non-neuronal	section_A
866	18371.85	4096.641	Astro L1-2 FGFR3 GFAP	0.825299414	#6B8059	L1_polygon	Astrocyte	Non-neuronal	section_A
867	19410.06	4147.248	Astro L1-6 FGFR3 SLC14A1	0.666460948	#665C47	L2_polygon	Astrocyte	Non-neuronal	section_A
868	19631.31	4161.56	Endo L2-6 NOSTRIN	0.90755056	#99796B	L2_polygon	Endothelial	Non-neuronal	section_A
870	19701.96	4186.249	Oligo L1-6 OPALIN	0.981761039	#476662	L2_polygon	Oligodendrocyte	Non-neuronal	section_A
871	18837.28	4208.45	Endo L2-6 NOSTRIN	0.837779397	#99796B	L1_polygon	Endothelial	Non-neuronal	section_A
872	19493.3	4232.664	Astro L1-6 FGFR3 SLC14A1	0.578758087	#665C47	L2_polygon	Astrocyte	Non-neuronal	section_A
873	19810.41	4250.225	OPC L1-6 PDGFRA	0.939594944	#6B998D	L2_polygon	OPC	Non-neuronal	section_A
874	18604.1	4313.551	Endo L2-6 NOSTRIN	0.999332806	#99796B	L1_polygon	Endothelial	Non-neuronal	section_A
875	18211.15	4339.239	Micro L1-3 TYROBP	0.996714949	#598069	L1_polygon	Microglia	Non-neuronal	section_A
877	18636.08	4398.882	Astro L1-2 FGFR3 GFAP	0.947279288	#6B8059	L1_polygon	Astrocyte	Non-neuronal	section_A
878	18875.15	4434.672	Astro L1-2 FGFR3 GFAP	0.623748907	#6B8059	L1_polygon	Astrocyte	Non-neuronal	section_A
879	19746.26	4442.572	OPC L1-6 PDGFRA	0.999999958	#6B998D	L2_polygon	OPC	Non-neuronal	section_A
880	19560.52	4477.869	Micro L1-3 TYROBP	0.89267315	#598069	L2_polygon	Microglia	Non-neuronal	section_A
881	18361.83	4478.954	Astro L1-2 FGFR3 GFAP	0.984309518	#6B8059	L1_polygon	Astrocyte	Non-neuronal	section_A
882	19416.75	4506.5	Inh L5-6 GAD1 GLP1R	0.180769822	#FF2F7E	L2_polygon	PVALB	GABAergic neuron	section_A
883	19207.43	4535.799	Micro L1-3 TYROBP	0.572274643	#598069	L2_polygon	Microglia	Non-neuronal	section_A
884	19770.98	4583.735	Astro L1-2 FGFR3 GFAP	0.655324381	#6B8059	L2_polygon	Astrocyte	Non-neuronal	section_A
885	18402.24	4610.807	Micro L1-3 TYROBP	0.723593629	#598069	L1_polygon	Microglia	Non-neuronal	section_A
887	19341.87	4735.306	Micro L1-3 TYROBP	0.893337826	#598069	L2_polygon	Microglia	Non-neuronal	section_A
889	19030.82	4736.316	Endo L2-6 NOSTRIN	0.934121126	#99796B	L2_polygon	Endothelial	Non-neuronal	section_A
890	19734.43	4772.555	Astro L1-6 FGFR3 SLC14A1	0.715395448	#665C47	L2_polygon	Astrocyte	Non-neuronal	section_A
891	19234.36	4771.653	Endo L2-6 NOSTRIN	0.911044628	#99796B	L2_polygon	Endothelial	Non-neuronal	section_A
892	18081.43	4796.258	Astro L1-2 FGFR3 GFAP	0.819597417	#6B8059	L1_polygon	Astrocyte	Non-neuronal	section_A
893	18789.57	4752.562	Endo L2-6 NOSTRIN	0.999823946	#99796B	L2_polygon	Endothelial	Non-neuronal	section_A
894	18912.22	4864.434	Endo L2-6 NOSTRIN	0.999861957	#99796B	L2_polygon	Endothelial	Non-neuronal	section_A
895	18980.98	4819.695	Astro L1-2 FGFR3 GFAP	0.793087121	#6B8059	L2_polygon	Astrocyte	Non-neuronal	section_A
896	18709.6	4820.064	Micro L1-3 TYROBP	0.401947938	#598069	L2_polygon	Microglia	Non-neuronal	section_A
897	19118.53	4840.194	Micro L1-3 TYROBP	0.654888355	#598069	L2_polygon	Microglia	Non-neuronal	section_A
901	19553.66	4895.74	Micro L1-3 TYROBP	0.939146668	#598069	L2_polygon	Microglia	Non-neuronal	section_A
902	19628.24	4917.062	Inh L1-4 VIP PENK	0.411315776	#3C3D73	L2_polygon	VIP	GABAergic neuron	section_A
903	18452.8	4909.495	Astro L1-6 FGFR3 SLC14A1	0.806589403	#665C47	L1_polygon	Astrocyte	Non-neuronal	section_A
904	18519.02	4961.344	Astro L1-6 FGFR3 SLC14A1	0.689628792	#665C47	L1_polygon	Astrocyte	Non-neuronal	section_A
905	19955.14	5070.85	Micro L1-3 TYROBP	0.981372275	#598069	L2_polygon	Microglia	Non-neuronal	section_A
906	18467.44	5087.068	Astro L1-6 FGFR3 SLC14A1	0.691467045	#665C47	L2_polygon	Astrocyte	Non-neuronal	section_A
907	19806.91	5096.047	Exc L2 LAMP5 LTK	0.688388015	#D9F077	L2_polygon	Layer 2/3	Glutamatergic neuron	section_A
908	18701.78	5167.426	Astro L1-2 FGFR3 GFAP	0.792123223	#6B8059	L2_polygon	Astrocyte	Non-neuronal	section_A
909	19662.9	5188.192	Oligo L1-6 OPALIN	0.587011268	#476662	L2_polygon	Oligodendrocyte	Non-neuronal	section_A
910	18072.7	5188.43	Astro L1-2 FGFR3 GFAP	0.516138578	#6B8059	L1_polygon	Astrocyte	Non-neuronal	section_A
911	19208.55	5208.811	Astro L1-2 FGFR3 GFAP	0.576125294	#6B8059	L2_polygon	Astrocyte	Non-neuronal	section_A
912	18971.92	5249.503	Astro L1-6 FGFR3 SLC14A1	0.900400609	#665C47	L2_polygon	Astrocyte	Non-neuronal	section_A
913	18243.14	5297.653	Endo L2-6 NOSTRIN	0.86549649	#99796B	L2_polygon	Endothelial	Non-neuronal	section_A
914	19946.74	5309.123	Astro L1-2 FGFR3 GFAP	0.900910935	#6B8059	L2_polygon	Astrocyte	Non-neuronal	section_A
915	18336.21	5320.679	Inh L1-2 SST BAGE2	0.297696486	#9440F3	L2_polygon	LAMP5/PAX6/Other	GABAergic neuron	section_A
916	19350.17	5381.698	no class	0.321282784		L2_polygon			section_A
917	18862.38	5452.549	Micro L1-3 TYROBP	0.498362892	#598069	L2_polygon	Microglia	Non-neuronal	section_A
918	19006.88	5494.853	Astro L1-6 FGFR3 SLC14A1	0.987273032	#665C47	L2_polygon	Astrocyte	Non-neuronal	section_A
920	19514.41	5530.821	Astro L1-2 FGFR3 GFAP	0.996186335	#6B8059	L2_polygon	Astrocyte	Non-neuronal	section_A
921	19413.78	5583.769	Exc L2 LAMP5 LTK	0.383964762	#D9F077	L2_polygon	Layer 2/3	Glutamatergic neuron	section_A
922	18263.04	5597.195	Astro L1-6 FGFR3 SLC14A1	0.777475373	#665C47	L2_polygon	Astrocyte	Non-neuronal	section_A
923	19576.96	5620.321	Endo L2-6 NOSTRIN	0.921045853	#99796B	L2_polygon	Endothelial	Non-neuronal	section_A
924	19921.92	5627.867	Micro L1-3 TYROBP	0.901461072	#598069	L2_polygon	Microglia	Non-neuronal	section_A
925	19980.69	5659.969	Micro L1-3 TYROBP	0.747643553	#598069	L2_polygon	Microglia	Non-neuronal	section_A
928	19150.41	5665.474	Astro L1-6 FGFR3 SLC14A1	0.389504098	#665C47	L2_polygon	Astrocyte	Non-neuronal	section_A
929	18270.41	5703.098	Astro L1-2 FGFR3 GFAP	0.953892997	#6B8059	L2_polygon	Astrocyte	Non-neuronal	section_A
930	19568.15	5725.225	OPC L1-6 PDGFRA	0.938847708	#6B998D	L2_polygon	OPC	Non-neuronal	section_A
931	19120.45	5735.84	Micro L1-3 TYROBP	0.998157389	#598069	L2_polygon	Microglia	Non-neuronal	section_A
932	18068.66	5736.096	Endo L2-6 NOSTRIN	0.998762534	#99796B	L2_polygon	Endothelial	Non-neuronal	section_A
933	19324.63	5740.357	Astro L1-2 FGFR3 GFAP	0.769406017	#6B8059	L2_polygon	Astrocyte	Non-neuronal	section_A
934	19704.26	5823.233	Micro L1-3 TYROBP	0.904811246	#598069	L2_polygon	Microglia	Non-neuronal	section_A
935	18164.25	5839.855	Micro L1-3 TYROBP	0.497057777	#598069	L2_polygon	Microglia	Non-neuronal	section_A
936	18609.22	5873.649	Micro L1-3 TYROBP	0.988716768	#598069	L2_polygon	Microglia	Non-neuronal	section_A
937	19857.72	5880.7	Micro L1-3 TYROBP	0.907183463	#598069	L2_polygon	Microglia	Non-neuronal	section_A
939	18507.62	5893.05	Astro L1-2 FGFR3 GFAP	0.969411656	#6B8059	L2_polygon	Astrocyte	Non-neuronal	section_A
940	18767.43	5906.816	Micro L1-3 TYROBP	0.985798717	#598069	L2_polygon	Microglia	Non-neuronal	section_A
942	18900.05	5917.148	Astro L1-2 FGFR3 GFAP	0.612844589	#6B8059	L2_polygon	Astrocyte	Non-neuronal	section_A
943	21356.42	3962.908	Inh L5-6 SST KLHDC8A	0.697476174	#C11331	L2_polygon	SST	GABAergic neuron	section_A
944	18984.4	5959.099	Astro L1-6 FGFR3 SLC14A1	0.979973371	#665C47	L2_polygon	Astrocyte	Non-neuronal	section_A
945	20893.83	3997.269	Astro L1-6 FGFR3 SLC14A1	0.855854082	#665C47	L2_polygon	Astrocyte	Non-neuronal	section_A
946	21774.84	3984.436	Inh L2-5 VIP SERPINF1	0.286605291	#B09FFF	L2_polygon	VIP	GABAergic neuron	section_A
947	21642.2	4052.58	Micro L1-3 TYROBP	0.976274405	#598069	L2_polygon	Microglia	Non-neuronal	section_A
948	20176.94	4052.187	Micro L1-3 TYROBP	0.753320205	#598069	L2_polygon	Microglia	Non-neuronal	section_A
949	21201.82	4062.753	Astro L1-2 FGFR3 GFAP	0.80722053	#6B8059	L2_polygon	Astrocyte	Non-neuronal	section_A
950	20055.95	4097.399	Endo L2-6 NOSTRIN	0.991511133	#99796B	L2_polygon	Endothelial	Non-neuronal	section_A
952	20310.08	4112.676	Astro L1-2 FGFR3 GFAP	0.867347129	#6B8059	L2_polygon	Astrocyte	Non-neuronal	section_A
953	21268.51	4124.493	Endo L2-6 NOSTRIN	0.760849812	#99796B	L2_polygon	Endothelial	Non-neuronal	section_A
954	21192.3	4164.532	Astro L1-2 FGFR3 GFAP	0.538372242	#6B8059	L2_polygon	Astrocyte	Non-neuronal	section_A
955	20407.28	4164.101	Astro L1-6 FGFR3 SLC14A1	0.929083715	#665C47	L2_polygon	Astrocyte	Non-neuronal	section_A
956	20603.74	4163.613	Astro L1-2 FGFR3 GFAP	0.512868041	#6B8059	L2_polygon	Astrocyte	Non-neuronal	section_A
957	20837.2	4175.052	Micro L1-3 TYROBP	0.993215928	#598069	L2_polygon	Microglia	Non-neuronal	section_A
958	21654.36	4185.767	Endo L2-6 NOSTRIN	0.89253283	#99796B	L2_polygon	Endothelial	Non-neuronal	section_A
959	21060.29	4229.626	Exc L2 LAMP5 LTK	0.787915286	#D9F077	L2_polygon	Layer 2/3	Glutamatergic neuron	section_A
960	20618.99	4332.545	Inh L1-2 SST BAGE2	0.807751257	#9440F3	L2_polygon	LAMP5/PAX6/Other	GABAergic neuron	section_A
961	20736.85	4343.392	Micro L1-3 TYROBP	0.867642186	#598069	L2_polygon	Microglia	Non-neuronal	section_A
962	21632.78	4360.445	Astro L1-6 FGFR3 SLC14A1	0.859426385	#665C47	L2_polygon	Astrocyte	Non-neuronal	section_A
963	21905.69	4378.804	Astro L1-6 FGFR3 SLC14A1	0.85944454	#665C47	L3_polygon	Astrocyte	Non-neuronal	section_A
964	20871	4377.875	Inh L2-6 VIP QPCT	0.717368663	#A700FF	L2_polygon	VIP	GABAergic neuron	section_A
966	21120.35	4392.982	Astro L1-2 FGFR3 GFAP	0.502458915	#6B8059	L2_polygon	Astrocyte	Non-neuronal	section_A
967	20553.48	4406.67	Micro L1-3 TYROBP	0.920115104	#598069	L2_polygon	Microglia	Non-neuronal	section_A
968	20673.11	4423.265	Micro L1-3 TYROBP	0.492824396	#598069	L2_polygon	Microglia	Non-neuronal	section_A
969	20926.13	4470.416	Astro L1-6 FGFR3 SLC14A1	0.871504901	#665C47	L2_polygon	Astrocyte	Non-neuronal	section_A
970	21025.03	4466.9	Astro L1-2 FGFR3 GFAP	0.981219652	#6B8059	L2_polygon	Astrocyte	Non-neuronal	section_A
971	20721.6	4473.317	OPC L1-6 PDGFRA	0.29031144	#6B998D	L2_polygon	OPC	Non-neuronal	section_A
972	20591.41	4489.101	Micro L1-3 TYROBP	0.921303339	#598069	L2_polygon	Microglia	Non-neuronal	section_A
973	21289.66	4478.037	Astro L1-6 FGFR3 SLC14A1	0.828277944	#665C47	L2_polygon	Astrocyte	Non-neuronal	section_A
974	21388.06	4509.267	Astro L1-2 FGFR3 GFAP	0.923970511	#6B8059	L2_polygon	Astrocyte	Non-neuronal	section_A
975	20112.6	4511.399	Astro L1-6 FGFR3 SLC14A1	0.75504769	#665C47	L2_polygon	Astrocyte	Non-neuronal	section_A
976	20479.55	4514.638	Exc L2 LAMP5 LTK	0.674302842	#D9F077	L2_polygon	Layer 2/3	Glutamatergic neuron	section_A
977	20405.12	4540.554	Micro L1-3 TYROBP	0.523526615	#598069	L2_polygon	Microglia	Non-neuronal	section_A
978	20709.32	4570.065	OPC L1-6 PDGFRA	0.996420972	#6B998D	L2_polygon	OPC	Non-neuronal	section_A
979	20812.04	4556.174	OPC L1-6 PDGFRA	0.302891976	#6B998D	L2_polygon	OPC	Non-neuronal	section_A
980	20630.56	4587.707	Oligo L1-6 OPALIN	0.999999301	#476662	L2_polygon	Oligodendrocyte	Non-neuronal	section_A
981	19999.7	4589.168	Astro L1-2 FGFR3 GFAP	0.862590953	#6B8059	L2_polygon	Astrocyte	Non-neuronal	section_A
982	21681.32	4623.04	Astro L1-6 FGFR3 SLC14A1	0.787592947	#665C47	L3_polygon	Astrocyte	Non-neuronal	section_A
983	21367.8	4636.863	Endo L2-6 NOSTRIN	0.885597413	#99796B	L2_polygon	Endothelial	Non-neuronal	section_A
984	21943.84	4660.877	Inh L1-3 SST CALB1	0.879991149	#BF480D	L3_polygon	SST	GABAergic neuron	section_A
985	21013.82	4680.638	Astro L1-6 FGFR3 SLC14A1	0.746851964	#665C47	L2_polygon	Astrocyte	Non-neuronal	section_A
986	21107.46	4683.09	Oligo L1-6 OPALIN	0.811751123	#476662	L2_polygon	Oligodendrocyte	Non-neuronal	section_A
987	21572.75	4705.06	Astro L1-2 FGFR3 GFAP	0.661472813	#6B8059	L3_polygon	Astrocyte	Non-neuronal	section_A
988	20052.84	4748.523	Endo L2-6 NOSTRIN	0.91316863	#99796B	L2_polygon	Endothelial	Non-neuronal	section_A
989	21432.42	4748.168	OPC L1-6 PDGFRA	0.93933628	#6B998D	L3_polygon	OPC	Non-neuronal	section_A
990	21116.2	4761.886	Endo L2-6 NOSTRIN	0.549321969	#99796B	L2_polygon	Endothelial	Non-neuronal	section_A
991	21584	4788.826	Astro L1-6 FGFR3 SLC14A1	0.91168679	#665C47	L3_polygon	Astrocyte	Non-neuronal	section_A
992	20946.91	4776.676	Exc L2 LAMP5 LTK	0.392614175	#D9F077	L2_polygon	Layer 2/3	Glutamatergic neuron	section_A
993	21331.04	4768.451	Inh L1-3 SST CALB1	0.860855394	#BF480D	L3_polygon	SST	GABAergic neuron	section_A
994	20257.9	4784.447	Micro L1-3 TYROBP	0.953041759	#598069	L2_polygon	Microglia	Non-neuronal	section_A
995	20833	4793.323	Micro L1-3 TYROBP	0.990311405	#598069	L2_polygon	Microglia	Non-neuronal	section_A
996	21721.14	4804.926	Astro L1-2 FGFR3 GFAP	0.635673576	#6B8059	L3_polygon	Astrocyte	Non-neuronal	section_A
997	20898.49	4885.961	Micro L1-3 TYROBP	0.878649314	#598069	L2_polygon	Microglia	Non-neuronal	section_A
998	21412.81	4890.251	Exc L2 LAMP5 LTK	0.58522539	#D9F077	L3_polygon	Layer 2/3	Glutamatergic neuron	section_A
999	21274.21	4912.44	Micro L1-3 TYROBP	0.988758538	#598069	L3_polygon	Microglia	Non-neuronal	section_A
1000	21691.85	4932.799	Micro L1-3 TYROBP	0.825939027	#598069	L3_polygon	Microglia	Non-neuronal	section_A
1001	20602.62	4942.607	Astro L1-2 FGFR3 GFAP	0.661819629	#6B8059	L2_polygon	Astrocyte	Non-neuronal	section_A
1002	20379.06	4969.704	Inh L2-5 VIP SERPINF1	0.391219692	#B09FFF	L2_polygon	VIP	GABAergic neuron	section_A
1003	20303.46	4992.027	Astro L1-6 FGFR3 SLC14A1	0.499230853	#665C47	L2_polygon	Astrocyte	Non-neuronal	section_A
1004	21377.91	5061.93	Micro L1-3 TYROBP	0.812841964	#598069	L3_polygon	Microglia	Non-neuronal	section_A
1005	20648.19	5071.788	Astro L1-2 FGFR3 GFAP	0.778186951	#6B8059	L2_polygon	Astrocyte	Non-neuronal	section_A
1006	20836.95	5075.332	Astro L1-6 FGFR3 SLC14A1	0.937259627	#665C47	L2_polygon	Astrocyte	Non-neuronal	section_A
1007	21279.11	5095.943	Inh L1-3 SST CALB1	0.754608879	#BF480D	L3_polygon	SST	GABAergic neuron	section_A
1008	20386.1	5136.37	Endo L2-6 NOSTRIN	0.52448377	#99796B	L2_polygon	Endothelial	Non-neuronal	section_A
1009	21902.28	5169.215	Inh L2-5 VIP TYR	0.796265468	#FF4DC1	L3_polygon	VIP	GABAergic neuron	section_A
1010	21469.82	5162.401	Astro L1-6 FGFR3 SLC14A1	0.340701042	#665C47	L3_polygon	Astrocyte	Non-neuronal	section_A
1011	21194.78	5195.904	OPC L1-6 PDGFRA	0.987620421	#6B998D	L3_polygon	OPC	Non-neuronal	section_A
1012	21154.96	5297.377	Exc L2 LAMP5 LTK	0.405993643	#D9F077	L3_polygon	Layer 2/3	Glutamatergic neuron	section_A
1013	20277.06	5342.424	Astro L1-2 FGFR3 GFAP	0.870840073	#6B8059	L2_polygon	Astrocyte	Non-neuronal	section_A
1014	21045.96	5404.353	Endo L2-6 NOSTRIN	0.876020618	#99796B	L3_polygon	Endothelial	Non-neuronal	section_A
1015	20216.05	5427.325	Endo L2-6 NOSTRIN	0.708655399	#99796B	L2_polygon	Endothelial	Non-neuronal	section_A
1016	20391.83	5436.434	Astro L1-2 FGFR3 GFAP	0.728307366	#6B8059	L2_polygon	Astrocyte	Non-neuronal	section_A
1017	20640.48	5445.066	Micro L1-3 TYROBP	0.845694752	#598069	L3_polygon	Microglia	Non-neuronal	section_A
1018	20707.89	5508.817	Oligo L1-6 OPALIN	0.983567829	#476662	L3_polygon	Oligodendrocyte	Non-neuronal	section_A
1019	20138.57	5507.829	Astro L1-6 FGFR3 SLC14A1	0.536071766	#665C47	L2_polygon	Astrocyte	Non-neuronal	section_A
1020	21956.35	5509.481	Endo L2-6 NOSTRIN	0.979192649	#99796B	L3_polygon	Endothelial	Non-neuronal	section_A
1021	20941.93	5506.602	Inh L1-3 SST CALB1	0.992061005	#BF480D	L3_polygon	SST	GABAergic neuron	section_A
1022	20560.19	5549.368	no class	0.825438747		L3_polygon			section_A
1023	21430.93	5527.502	Inh L1-3 SST CALB1	0.98344269	#BF480D	L3_polygon	SST	GABAergic neuron	section_A
1024	21685.7	5588.192	Astro L1-2 FGFR3 GFAP	0.890427291	#6B8059	L3_polygon	Astrocyte	Non-neuronal	section_A
1025	20360.37	5606.552	Micro L1-3 TYROBP	0.989803462	#598069	L2_polygon	Microglia	Non-neuronal	section_A
1026	21792.01	5646.49	Endo L2-6 NOSTRIN	0.999660245	#99796B	L3_polygon	Endothelial	Non-neuronal	section_A
1027	21557.76	5668.406	Micro L1-3 TYROBP	0.999994842	#598069	L3_polygon	Microglia	Non-neuronal	section_A
1028	20902.34	5663.922	OPC L1-6 PDGFRA	0.958339249	#6B998D	L3_polygon	OPC	Non-neuronal	section_A
1029	21677.17	5689.62	Endo L2-6 NOSTRIN	0.984320269	#99796B	L3_polygon	Endothelial	Non-neuronal	section_A
1031	20913.89	5740.892	Astro L1-6 FGFR3 SLC14A1	0.674036312	#665C47	L3_polygon	Astrocyte	Non-neuronal	section_A
1032	21841.68	5755.351	Endo L2-6 NOSTRIN	0.999371273	#99796B	L3_polygon	Endothelial	Non-neuronal	section_A
1033	20993.87	5746.783	Oligo L1-6 OPALIN	0.960930668	#476662	L3_polygon	Oligodendrocyte	Non-neuronal	section_A
1034	21058.41	5771.308	Astro L1-2 FGFR3 GFAP	0.594204539	#6B8059	L3_polygon	Astrocyte	Non-neuronal	section_A
1035	20836.9	5785.125	Oligo L1-6 OPALIN	0.71870215	#476662	L3_polygon	Oligodendrocyte	Non-neuronal	section_A
1036	21702.41	5817.421	OPC L1-6 PDGFRA	0.998933717	#6B998D	L3_polygon	OPC	Non-neuronal	section_A
1037	21133.04	5808.786	Endo L2-6 NOSTRIN	0.975667445	#99796B	L3_polygon	Endothelial	Non-neuronal	section_A
1038	20350.51	5828.272	Astro L1-6 FGFR3 SLC14A1	0.779010388	#665C47	L3_polygon	Astrocyte	Non-neuronal	section_A
1039	21314.27	5883.61	Astro L1-6 FGFR3 SLC14A1	0.595153396	#665C47	L3_polygon	Astrocyte	Non-neuronal	section_A
1040	21372.4	5878.593	Astro L1-6 FGFR3 SLC14A1	0.675539072	#665C47	L3_polygon	Astrocyte	Non-neuronal	section_A
1041	21248.18	5904.097	Astro L1-6 FGFR3 SLC14A1	0.74353604	#665C47	L3_polygon	Astrocyte	Non-neuronal	section_A
1042	20974.03	5959.995	Exc L2-4 LINC00507 GLP2R	0.563935196	#A6E6A9	L3_polygon	Layer 2/3	Glutamatergic neuron	section_A
1043	21620.38	5963.653	Astro L1-2 FGFR3 GFAP	0.807848889	#6B8059	L3_polygon	Astrocyte	Non-neuronal	section_A
1044	22544.01	4014.452	Inh L1-3 SST CALB1	0.831683184	#BF480D	L3_polygon	SST	GABAergic neuron	section_A
1045	23175.03	4021.926	Astro L1-2 FGFR3 GFAP	0.643802909	#6B8059	L3_polygon	Astrocyte	Non-neuronal	section_A
1046	23249.8	4043.248	Oligo L1-6 OPALIN	0.998800998	#476662	L3_polygon	Oligodendrocyte	Non-neuronal	section_A
1047	22402.43	4001.321	Astro L1-2 FGFR3 GFAP	0.69603546	#6B8059	L3_polygon	Astrocyte	Non-neuronal	section_A
1048	23440.85	4052.615	Exc L2 LAMP5 LTK	0.790395958	#D9F077	L3_polygon	Layer 2/3	Glutamatergic neuron	section_A
1049	22902.67	4078.586	Oligo L1-6 OPALIN	0.994384615	#476662	L3_polygon	Oligodendrocyte	Non-neuronal	section_A
1050	22364.65	4084.057	Astro L1-6 FGFR3 SLC14A1	0.783602999	#665C47	L3_polygon	Astrocyte	Non-neuronal	section_A
1051	21979.71	4094.379	OPC L1-6 PDGFRA	0.999940886	#6B998D	L2_polygon	OPC	Non-neuronal	section_A
1052	23898.72	4151.249	Astro L1-2 FGFR3 GFAP	0.762472214	#6B8059	L3_polygon	Astrocyte	Non-neuronal	section_A
1053	22642.54	4149.578	Micro L1-3 TYROBP	0.969889965	#598069	L3_polygon	Microglia	Non-neuronal	section_A
1054	23306.1	4158.631	Endo L2-6 NOSTRIN	0.88465952	#99796B	L3_polygon	Endothelial	Non-neuronal	section_A
1055	23060.44	4189.93	Micro L1-3 TYROBP	0.895913085	#598069	L3_polygon	Microglia	Non-neuronal	section_A
1056	23154	4187.539	Oligo L1-6 OPALIN	0.994658742	#476662	L3_polygon	Oligodendrocyte	Non-neuronal	section_A
1057	22483.82	4188.303	Astro L1-2 FGFR3 GFAP	0.545097742	#6B8059	L3_polygon	Astrocyte	Non-neuronal	section_A
1058	22109.72	4244.978	Astro L1-6 FGFR3 SLC14A1	0.937771524	#665C47	L3_polygon	Astrocyte	Non-neuronal	section_A
1059	22327.8	4299.672	Exc L2 LAMP5 LTK	0.821729247	#D9F077	L3_polygon	Layer 2/3	Glutamatergic neuron	section_A
1060	23062.48	4365.382	Endo L2-6 NOSTRIN	0.754427183	#99796B	L3_polygon	Endothelial	Non-neuronal	section_A
1061	23691.62	4377.159	Astro L1-2 FGFR3 GFAP	0.649410941	#6B8059	L3_polygon	Astrocyte	Non-neuronal	section_A
1062	23781.99	4396.107	Astro L1-6 FGFR3 SLC14A1	0.849779645	#665C47	L3_polygon	Astrocyte	Non-neuronal	section_A
1063	23136.68	4421.501	Micro L1-3 TYROBP	0.964613564	#598069	L3_polygon	Microglia	Non-neuronal	section_A
1064	23044.38	4482.412	Astro L1-2 FGFR3 GFAP	0.367185658	#6B8059	L3_polygon	Astrocyte	Non-neuronal	section_A
1065	23218.08	4492.568	Astro L1-6 FGFR3 SLC14A1	0.554564367	#665C47	L3_polygon	Astrocyte	Non-neuronal	section_A
1066	23728.91	4520.272	Astro L1-6 FGFR3 SLC14A1	0.772580546	#665C47	L3_polygon	Astrocyte	Non-neuronal	section_A
1067	22044.77	4507.489	Endo L2-6 NOSTRIN	0.99923776	#99796B	L3_polygon	Endothelial	Non-neuronal	section_A
1068	22268.22	4530.252	Endo L2-6 NOSTRIN	0.62641423	#99796B	L3_polygon	Endothelial	Non-neuronal	section_A
1069	22115.63	4538.121	Endo L2-6 NOSTRIN	0.995220816	#99796B	L3_polygon	Endothelial	Non-neuronal	section_A
1070	23425.57	4495.959	Astro L1-6 FGFR3 SLC14A1	0.749984872	#665C47	L3_polygon	Astrocyte	Non-neuronal	section_A
1071	23500.24	4535.459	Micro L1-3 TYROBP	0.928010033	#598069	L3_polygon	Microglia	Non-neuronal	section_A
1072	23419.47	4597.204	Inh L5-6 SST MIR548F2	0.227291461	#D6221D	L3_polygon	PVALB	GABAergic neuron	section_A
1073	23834	4659.848	Oligo L1-6 OPALIN	0.937780308	#476662	L3_polygon	Oligodendrocyte	Non-neuronal	section_A
1074	23571.34	4658.511	Exc L2 LAMP5 LTK	0.870195983	#D9F077	L3_polygon	Layer 2/3	Glutamatergic neuron	section_A
1075	22171.41	4680.993	Endo L2-6 NOSTRIN	0.93561957	#99796B	L3_polygon	Endothelial	Non-neuronal	section_A
1076	23780.42	4704.259	Inh L3-6 VIP HS3ST3A1	0.127884731	#FF00FF	L3_polygon	VIP	GABAergic neuron	section_A
1077	22272.05	4695.974	Inh L1-3 SST CALB1	0.13561599	#BF480D	L3_polygon	SST	GABAergic neuron	section_A
1078	23550.3	4725.89	Micro L1-3 TYROBP	0.742405945	#598069	L3_polygon	Microglia	Non-neuronal	section_A
1079	23218.33	4799.002	OPC L1-6 PDGFRA	0.752296036	#6B998D	L3_polygon	OPC	Non-neuronal	section_A
1080	23343.87	4780.682	Astro L1-6 FGFR3 SLC14A1	0.584809489	#665C47	L3_polygon	Astrocyte	Non-neuronal	section_A
1081	22125.93	4768.764	Inh L5-6 GAD1 GLP1R	0.266142637	#FF2F7E	L3_polygon	PVALB	GABAergic neuron	section_A
1082	22638.02	4792.589	Inh L1-2 SST BAGE2	0.45215551	#9440F3	L3_polygon	LAMP5/PAX6/Other	GABAergic neuron	section_A
1083	23050.8	4804.331	Astro L1-6 FGFR3 SLC14A1	0.619738776	#665C47	L3_polygon	Astrocyte	Non-neuronal	section_A
1084	22216.72	4832.8	OPC L1-6 PDGFRA	0.41674532	#6B998D	L3_polygon	OPC	Non-neuronal	section_A
1085	22141.59	4852.869	Inh L5-6 SST KLHDC8A	0.899727028	#C11331	L3_polygon	SST	GABAergic neuron	section_A
1086	23006.05	4869.12	Astro L1-2 FGFR3 GFAP	0.507323479	#6B8059	L3_polygon	Astrocyte	Non-neuronal	section_A
1087	22442.16	4873.441	Inh L2-5 VIP TYR	0.85592277	#FF4DC1	L3_polygon	VIP	GABAergic neuron	section_A
1088	23201.89	4935.277	Astro L1-6 FGFR3 SLC14A1	0.942714358	#665C47	L3_polygon	Astrocyte	Non-neuronal	section_A
1089	23416.86	4949.809	Astro L1-6 FGFR3 SLC14A1	0.726292596	#665C47	L3_polygon	Astrocyte	Non-neuronal	section_A
1090	23752.92	4960.041	Astro L1-2 FGFR3 GFAP	0.701616745	#6B8059	L3_polygon	Astrocyte	Non-neuronal	section_A
1091	22009.12	4971.921	Astro L1-2 FGFR3 GFAP	0.515210388	#6B8059	L3_polygon	Astrocyte	Non-neuronal	section_A
1092	23498.09	5038.001	Astro L1-2 FGFR3 GFAP	0.954058066	#6B8059	L3_polygon	Astrocyte	Non-neuronal	section_A
1093	22946.64	5057.162	Endo L2-6 NOSTRIN	0.8440724	#99796B	L3_polygon	Endothelial	Non-neuronal	section_A
1094	22661.83	5060.3	Astro L1-2 FGFR3 GFAP	0.713795357	#6B8059	L3_polygon	Astrocyte	Non-neuronal	section_A
1095	22594.04	5207.069	Endo L2-6 NOSTRIN	0.993014569	#99796B	L3_polygon	Endothelial	Non-neuronal	section_A
1096	23076.72	5195.913	Micro L1-3 TYROBP	0.901423521	#598069	L3_polygon	Microglia	Non-neuronal	section_A
1097	22716.48	5249.226	OPC L1-6 PDGFRA	0.719395306	#6B998D	L3_polygon	OPC	Non-neuronal	section_A
1098	22365.75	5255.56	Astro L1-6 FGFR3 SLC14A1	0.880598579	#665C47	L3_polygon	Astrocyte	Non-neuronal	section_A
1099	23044.11	5297.776	Astro L1-2 FGFR3 GFAP	0.794916653	#6B8059	L3_polygon	Astrocyte	Non-neuronal	section_A
1100	23122.53	5316.311	OPC L1-6 PDGFRA	0.999955706	#6B998D	L3_polygon	OPC	Non-neuronal	section_A
1101	23810.62	5304.376	Micro L1-3 TYROBP	0.421729114	#598069	L3_polygon	Microglia	Non-neuronal	section_A
1102	22464.19	5311.157	OPC L1-6 PDGFRA	0.307211886	#6B998D	L3_polygon	OPC	Non-neuronal	section_A
1103	23198.84	5336.434	Astro L1-6 FGFR3 SLC14A1	0.824170833	#665C47	L3_polygon	Astrocyte	Non-neuronal	section_A
1104	22033.34	5336.841	Astro L1-6 FGFR3 SLC14A1	0.806640332	#665C47	L3_polygon	Astrocyte	Non-neuronal	section_A
1105	22333.98	5332.91	Astro L1-6 FGFR3 SLC14A1	0.550998106	#665C47	L3_polygon	Astrocyte	Non-neuronal	section_A
1106	22955.93	5422.203	Astro L1-6 FGFR3 SLC14A1	0.942663487	#665C47	L3_polygon	Astrocyte	Non-neuronal	section_A
1107	23312.9	5410.497	OPC L1-6 PDGFRA	0.999999523	#6B998D	L3_polygon	OPC	Non-neuronal	section_A
1108	23236.96	5503.75	OPC L1-6 PDGFRA	0.828479402	#6B998D	L3_polygon	OPC	Non-neuronal	section_A
1109	23311.9	5539.369	Astro L1-6 FGFR3 SLC14A1	0.874116854	#665C47	L3_polygon	Astrocyte	Non-neuronal	section_A
1110	22472.91	5554.714	Astro L1-6 FGFR3 SLC14A1	0.583466532	#665C47	L3_polygon	Astrocyte	Non-neuronal	section_A
1111	23167.67	5604.768	no class	0.320010098		L3_polygon			section_A
1112	23187.9	5685.686	Astro L1-2 FGFR3 GFAP	0.571542817	#6B8059	L3_polygon	Astrocyte	Non-neuronal	section_A
1113	23277.33	5676.527	Astro L1-2 FGFR3 GFAP	0.760473632	#6B8059	L3_polygon	Astrocyte	Non-neuronal	section_A
1114	23918.74	5700.557	Endo L2-6 NOSTRIN	0.975291548	#99796B	L3_polygon	Endothelial	Non-neuronal	section_A
1115	22007.17	5717.292	Astro L1-2 FGFR3 GFAP	0.822211249	#6B8059	L3_polygon	Astrocyte	Non-neuronal	section_A
1116	22744.36	5735.641	Astro L1-2 FGFR3 GFAP	0.541850079	#6B8059	L3_polygon	Astrocyte	Non-neuronal	section_A
1117	23636.79	5768.144	OPC L1-6 PDGFRA	0.70485554	#6B998D	L3_polygon	OPC	Non-neuronal	section_A
1118	22533.85	5743.801	Endo L2-6 NOSTRIN	0.841082377	#99796B	L3_polygon	Endothelial	Non-neuronal	section_A
1119	22597.01	5761.149	Astro L1-2 FGFR3 GFAP	0.609642433	#6B8059	L3_polygon	Astrocyte	Non-neuronal	section_A
1120	22660.24	5765.696	Astro L1-6 FGFR3 SLC14A1	0.596010084	#665C47	L3_polygon	Astrocyte	Non-neuronal	section_A
1121	22618.97	5829.898	Astro L1-2 FGFR3 GFAP	0.763146418	#6B8059	L3_polygon	Astrocyte	Non-neuronal	section_A
1122	22700.63	5820.843	Astro L1-2 FGFR3 GFAP	0.699921075	#6B8059	L3_polygon	Astrocyte	Non-neuronal	section_A
1123	23735.88	5805.092	Astro L1-2 FGFR3 GFAP	0.53808476	#6B8059	L3_polygon	Astrocyte	Non-neuronal	section_A
1124	22838.46	5828.082	Endo L2-6 NOSTRIN	0.835518762	#99796B	L3_polygon	Endothelial	Non-neuronal	section_A
1125	23233.9	5868.868	OPC L1-6 PDGFRA	0.989399335	#6B998D	L3_polygon	OPC	Non-neuronal	section_A
1126	22942.37	5902.905	Astro L1-2 FGFR3 GFAP	0.543881783	#6B8059	L3_polygon	Astrocyte	Non-neuronal	section_A
1127	23119.75	5909.854	Inh L2-5 VIP SERPINF1	0.578516366	#B09FFF	L3_polygon	VIP	GABAergic neuron	section_A
1128	23757.1	5925.432	Inh L5-6 GAD1 GLP1R	0.316524652	#FF2F7E	L3_polygon	PVALB	GABAergic neuron	section_A
1129	22168.28	5932.493	Astro L1-6 FGFR3 SLC14A1	0.687374612	#665C47	L3_polygon	Astrocyte	Non-neuronal	section_A
1130	22729.75	5950.091	Astro L1-6 FGFR3 SLC14A1	0.511526431	#665C47	L3_polygon	Astrocyte	Non-neuronal	section_A
1131	22272.05	5954.612	Astro L1-2 FGFR3 GFAP	0.54455824	#6B8059	L3_polygon	Astrocyte	Non-neuronal	section_A
1132	22370.27	5965.645	Endo L2-6 NOSTRIN	0.674684177	#99796B	L3_polygon	Endothelial	Non-neuronal	section_A
1135	25192.68	4144.136	Exc L2-4 LINC00507 GLP2R	0.488641401	#A6E6A9	L3_polygon	Layer 2/3	Glutamatergic neuron	section_A
1136	24502.29	4144.485	Astro L1-2 FGFR3 GFAP	0.520673154	#6B8059	L3_polygon	Astrocyte	Non-neuronal	section_A
1137	24810.73	4153.293	Astro L1-2 FGFR3 GFAP	0.641290301	#6B8059	L3_polygon	Astrocyte	Non-neuronal	section_A
1141	24408.04	4198.539	Inh L2-4 VIP SPAG17	0.540878129	#A711C1	L3_polygon	VIP	GABAergic neuron	section_A
1143	24064.37	4229.815	Astro L1-2 FGFR3 GFAP	0.612834176	#6B8059	L3_polygon	Astrocyte	Non-neuronal	section_A
1144	25375.45	4220.993	Astro L1-2 FGFR3 GFAP	0.804639316	#6B8059	L3_polygon	Astrocyte	Non-neuronal	section_A
1145	25024.33	4231.802	Astro L1-2 FGFR3 GFAP	0.960850389	#6B8059	L3_polygon	Astrocyte	Non-neuronal	section_A
1146	24374.85	4321.604	Astro L1-2 FGFR3 GFAP	0.5329894	#6B8059	L3_polygon	Astrocyte	Non-neuronal	section_A
1147	25390.01	4332.657	Endo L2-6 NOSTRIN	0.810207164	#99796B	L3_polygon	Endothelial	Non-neuronal	section_A
1149	24484.93	4357.371	Astro L1-2 FGFR3 GFAP	0.965470996	#6B8059	L3_polygon	Astrocyte	Non-neuronal	section_A
1151	24701.53	4396.382	Astro L1-6 FGFR3 SLC14A1	0.5757097	#665C47	L3_polygon	Astrocyte	Non-neuronal	section_A
1152	25763.18	4399.575	Micro L1-3 TYROBP	0.465937081	#598069	L3_polygon	Microglia	Non-neuronal	section_A
1153	24011.11	4459.823	OPC L1-6 PDGFRA	0.502554984	#6B998D	L3_polygon	OPC	Non-neuronal	section_A
1154	25658.63	4484.214	Astro L1-2 FGFR3 GFAP	0.562481331	#6B8059	L3_polygon	Astrocyte	Non-neuronal	section_A
1155	25061.53	4463.712	OPC L1-6 PDGFRA	0.999052919	#6B998D	L3_polygon	OPC	Non-neuronal	section_A
1157	25149	4503.681	Astro L1-6 FGFR3 SLC14A1	0.913501334	#665C47	L3_polygon	Astrocyte	Non-neuronal	section_A
1158	25535.66	4518.757	Astro L1-6 FGFR3 SLC14A1	0.693842236	#665C47	L3_polygon	Astrocyte	Non-neuronal	section_A
1159	24301.85	4535.789	Exc L2-4 LINC00507 GLP2R	0.680991428	#A6E6A9	L3_polygon	Layer 2/3	Glutamatergic neuron	section_A
1160	25087.03	4560.562	Astro L1-6 FGFR3 SLC14A1	0.683791103	#665C47	L3_polygon	Astrocyte	Non-neuronal	section_A
1161	25326.78	4569.395	Exc L2 LAMP5 LTK	0.744472731	#D9F077	L3_polygon	Layer 2/3	Glutamatergic neuron	section_A
1162	24071.34	4575.967	Astro L1-2 FGFR3 GFAP	0.598742184	#6B8059	L3_polygon	Astrocyte	Non-neuronal	section_A
1163	24960.19	4607.472	Inh L2-4 PVALB WFDC2	0.830420069	#BC2B11	L3_polygon	PVALB	GABAergic neuron	section_A
1164	24129.61	4651.918	Astro L1-2 FGFR3 GFAP	0.893122546	#6B8059	L3_polygon	Astrocyte	Non-neuronal	section_A
1165	24032.24	4668.236	Astro L1-2 FGFR3 GFAP	0.653079777	#6B8059	L3_polygon	Astrocyte	Non-neuronal	section_A
1166	24495.06	4701.024	Oligo L1-6 OPALIN	0.529076	#476662	L3_polygon	Oligodendrocyte	Non-neuronal	section_A
1168	24820.45	4701.814	Astro L1-2 FGFR3 GFAP	0.534879083	#6B8059	L3_polygon	Astrocyte	Non-neuronal	section_A
1169	25198.92	4720.177	Micro L1-3 TYROBP	0.982493735	#598069	L3_polygon	Microglia	Non-neuronal	section_A
1170	24867.64	4764.744	Astro L1-6 FGFR3 SLC14A1	0.876356978	#665C47	L3_polygon	Astrocyte	Non-neuronal	section_A
1171	25272.16	4750.817	Inh L2-5 VIP TYR	0.408230059	#FF4DC1	L3_polygon	VIP	GABAergic neuron	section_A
1173	23985.23	4843.776	Astro L1-2 FGFR3 GFAP	0.515928002	#6B8059	L3_polygon	Astrocyte	Non-neuronal	section_A
1174	24731.64	4858.494	Astro L1-6 FGFR3 SLC14A1	0.92803112	#665C47	L3_polygon	Astrocyte	Non-neuronal	section_A
1176	24269.72	4913.783	OPC L1-6 PDGFRA	0.98775516	#6B998D	L3_polygon	OPC	Non-neuronal	section_A
1177	24125.62	4884.629	Astro L1-6 FGFR3 SLC14A1	0.639470957	#665C47	L3_polygon	Astrocyte	Non-neuronal	section_A
1178	24196.78	4917.32	Endo L2-6 NOSTRIN	0.867804218	#99796B	L3_polygon	Endothelial	Non-neuronal	section_A
1179	25240.68	4907.935	Astro L1-6 FGFR3 SLC14A1	0.955732475	#665C47	L3_polygon	Astrocyte	Non-neuronal	section_A
1180	24834.28	4930.418	Astro L1-6 FGFR3 SLC14A1	0.84882177	#665C47	L3_polygon	Astrocyte	Non-neuronal	section_A
1181	25530.37	4935.369	Micro L1-3 TYROBP	0.702698715	#598069	L3_polygon	Microglia	Non-neuronal	section_A
1183	24091.61	4964.408	Astro L1-2 FGFR3 GFAP	0.602970251	#6B8059	L3_polygon	Astrocyte	Non-neuronal	section_A
1184	25368.64	4943.921	Endo L2-6 NOSTRIN	0.926317521	#99796B	L3_polygon	Endothelial	Non-neuronal	section_A
1185	25200.87	4998.681	Astro L1-2 FGFR3 GFAP	0.937201759	#6B8059	L3_polygon	Astrocyte	Non-neuronal	section_A
1187	25780.92	5012.485	Micro L1-3 TYROBP	0.71125871	#598069	L3_polygon	Microglia	Non-neuronal	section_A
1188	25321.47	5029.269	Inh L2-4 VIP SPAG17	0.246796321	#A711C1	L3_polygon	VIP	GABAergic neuron	section_A
1189	25130.34	5083.151	Micro L1-3 TYROBP	0.702815695	#598069	L3_polygon	Microglia	Non-neuronal	section_A
1190	25979.65	5096.837	Endo L2-6 NOSTRIN	0.90230172	#99796B	L3_polygon	Endothelial	Non-neuronal	section_A
1194	23988.68	5081.605	Astro L1-6 FGFR3 SLC14A1	0.934272346	#665C47	L3_polygon	Astrocyte	Non-neuronal	section_A
1197	25651.9	5176.224	Endo L2-6 NOSTRIN	0.940060294	#99796B	L3_polygon	Endothelial	Non-neuronal	section_A
1199	24296.03	5181.965	Exc L2-3 LINC00507 FREM3	0.815315624	#7AE6AB	L3_polygon	Layer 2/3	Glutamatergic neuron	section_A
1200	25874.32	5198.026	Astro L1-2 FGFR3 GFAP	0.394892765	#6B8059	L3_polygon	Astrocyte	Non-neuronal	section_A
1201	25808.18	5222.075	Micro L1-3 TYROBP	0.932371741	#598069	L3_polygon	Microglia	Non-neuronal	section_A
1202	25914.18	5265.956	Endo L2-6 NOSTRIN	0.750748759	#99796B	L3_polygon	Endothelial	Non-neuronal	section_A
1203	24945.1	5261.879	Exc L2-3 LINC00507 FREM3	0.83696918	#7AE6AB	L3_polygon	Layer 2/3	Glutamatergic neuron	section_A
1204	25383.45	5300.086	Micro L1-3 TYROBP	0.995187295	#598069	L3_polygon	Microglia	Non-neuronal	section_A
1205	25594.66	5320.693	Astro L1-2 FGFR3 GFAP	0.615035132	#6B8059	L3_polygon	Astrocyte	Non-neuronal	section_A
1206	24617.63	5323.815	Exc L6 FEZF2 SCUBE1	0.753360072	#388899	L3_polygon	Layer 6b	Glutamatergic neuron	section_A
1207	24625.45	5417.404	Exc L2-4 LINC00507 GLP2R	0.818694934	#A6E6A9	L3_polygon	Layer 2/3	Glutamatergic neuron	section_A
1208	24163.23	5408.527	Endo L2-6 NOSTRIN	0.65927055	#99796B	L3_polygon	Endothelial	Non-neuronal	section_A
1209	25889.74	5425.486	Astro L1-6 FGFR3 SLC14A1	0.725393614	#665C47	L3_polygon	Astrocyte	Non-neuronal	section_A
1210	25665.64	5423.261	Astro L1-2 FGFR3 GFAP	0.815869344	#6B8059	L3_polygon	Astrocyte	Non-neuronal	section_A
1211	25463.56	5460.014	Micro L1-3 TYROBP	0.685080893	#598069	L3_polygon	Microglia	Non-neuronal	section_A
1212	24411.29	5472.257	Astro L1-2 FGFR3 GFAP	0.918828944	#6B8059	L3_polygon	Astrocyte	Non-neuronal	section_A
1213	25623.1	5507.075	Inh L1-3 VIP CHRM2	0.192902713	#9FAAFF	L3_polygon	VIP	GABAergic neuron	section_A
1215	25776.25	5554.441	no class	0.431546648		L3_polygon			section_A
1216	24735.69	5557.614	Inh L2-4 PVALB WFDC2	0.234797384	#BC2B11	L3_polygon	PVALB	GABAergic neuron	section_A
1217	25949.02	5579.013	Astro L1-2 FGFR3 GFAP	0.77105774	#6B8059	L3_polygon	Astrocyte	Non-neuronal	section_A
1218	25074.36	5642.068	Endo L2-6 NOSTRIN	0.739542503	#99796B	L3_polygon	Endothelial	Non-neuronal	section_A
1219	24953.14	5613.936	Astro L1-6 FGFR3 SLC14A1	0.742893351	#665C47	L3_polygon	Astrocyte	Non-neuronal	section_A
1220	24978.27	5693.378	Micro L1-3 TYROBP	0.940675149	#598069	L3_polygon	Microglia	Non-neuronal	section_A
1221	24662.68	5665.346	Inh L1-3 SST CALB1	0.433856317	#BF480D	L3_polygon	SST	GABAergic neuron	section_A
1222	24266.06	5728.485	Astro L1-6 FGFR3 SLC14A1	0.720590904	#665C47	L3_polygon	Astrocyte	Non-neuronal	section_A
1223	24704.02	5752.503	Astro L1-2 FGFR3 GFAP	0.780773535	#6B8059	L3_polygon	Astrocyte	Non-neuronal	section_A
1224	25632.21	5742.626	Micro L1-3 TYROBP	0.995429363	#598069	L3_polygon	Microglia	Non-neuronal	section_A
1225	24398.8	5770.66	Astro L1-2 FGFR3 GFAP	0.785991981	#6B8059	L3_polygon	Astrocyte	Non-neuronal	section_A
1226	25488.4	5826.04	Endo L2-6 NOSTRIN	0.947547162	#99796B	L3_polygon	Endothelial	Non-neuronal	section_A
1227	25053.94	5893.505	Astro L1-6 FGFR3 SLC14A1	0.508193067	#665C47	L3_polygon	Astrocyte	Non-neuronal	section_A
1228	25657.94	5897.037	Astro L1-6 FGFR3 SLC14A1	0.908408268	#665C47	L3_polygon	Astrocyte	Non-neuronal	section_A
1229	27800.8	4005.288	Exc L5-6 SLC17A7 IL15	0.236273498	#336D99	L3_polygon	Layer 6b	Glutamatergic neuron	section_A
1230	27325.03	4094.662	Astro L1-2 FGFR3 GFAP	0.663054559	#6B8059	L3_polygon	Astrocyte	Non-neuronal	section_A
1231	26208.59	4097.297	Endo L2-6 NOSTRIN	0.472250368	#99796B	L3_polygon	Endothelial	Non-neuronal	section_A
1232	26522.15	4162.339	Exc L2-3 LINC00507 FREM3	0.665539706	#7AE6AB	L3_polygon	Layer 2/3	Glutamatergic neuron	section_A
1233	26646.01	4168.106	Astro L1-6 FGFR3 SLC14A1	0.958549886	#665C47	L3_polygon	Astrocyte	Non-neuronal	section_A
1234	26882.06	4192.568	Exc L2-3 LINC00507 FREM3	0.423574999	#7AE6AB	L3_polygon	Layer 2/3	Glutamatergic neuron	section_A
1235	27420.57	4208.832	Micro L1-3 TYROBP	0.695758901	#598069	L3_polygon	Microglia	Non-neuronal	section_A
1236	27041.23	4251.905	Exc L2-3 LINC00507 FREM3	0.988224838	#7AE6AB	L3_polygon	Layer 2/3	Glutamatergic neuron	section_A
1237	27460.53	4300.749	Micro L1-3 TYROBP	0.655893779	#598069	L3_polygon	Microglia	Non-neuronal	section_A
1238	27238.94	4297.213	Micro L1-3 TYROBP	0.999742253	#598069	L3_polygon	Microglia	Non-neuronal	section_A
1239	26032.92	4289.281	Micro L1-3 TYROBP	0.95938691	#598069	L3_polygon	Microglia	Non-neuronal	section_A
1240	27788.31	4335.707	Astro L1-2 FGFR3 GFAP	0.639288322	#6B8059	L3_polygon	Astrocyte	Non-neuronal	section_A
1241	26052.86	4365.717	Astro L1-6 FGFR3 SLC14A1	0.827824205	#665C47	L3_polygon	Astrocyte	Non-neuronal	section_A
1242	27244.5	4388.348	Endo L2-6 NOSTRIN	0.997728966	#99796B	L3_polygon	Endothelial	Non-neuronal	section_A
1243	27270.11	4447.134	Micro L1-3 TYROBP	0.91496336	#598069	L3_polygon	Microglia	Non-neuronal	section_A
1244	26935.65	4445.421	Exc L2-4 LINC00507 GLP2R	0.79473287	#A6E6A9	L3_polygon	Layer 2/3	Glutamatergic neuron	section_A
1245	27537.55	4470.79	Endo L2-6 NOSTRIN	0.512135879	#99796B	L3_polygon	Endothelial	Non-neuronal	section_A
1246	27336.6	4515.386	Exc L6 FEZF2 SCUBE1	0.397969763	#388899	L3_polygon	Layer 6b	Glutamatergic neuron	section_A
1247	26289.41	4509.025	Micro L1-3 TYROBP	0.991913207	#598069	L3_polygon	Microglia	Non-neuronal	section_A
1248	26539.67	4581.868	OPC L1-6 PDGFRA	0.999993486	#6B998D	L3_polygon	OPC	Non-neuronal	section_A
1249	26649.12	4682.746	Inh L1-3 VIP GGH	0.259983553	#B3128A	L3_polygon	VIP	GABAergic neuron	section_A
1250	26072.72	4695.184	Micro L1-3 TYROBP	0.920306375	#598069	L3_polygon	Microglia	Non-neuronal	section_A
1251	26968.61	4745.126	Endo L2-6 NOSTRIN	0.821991491	#99796B	L3_polygon	Endothelial	Non-neuronal	section_A
1252	27703.76	4750.134	Exc L5-6 FEZF2 EFTUD1P1	0.428899363	#335280	L3_polygon	Layer 6b	Glutamatergic neuron	section_A
1253	27511.4	4795.122	Exc L3-5 RORB ESR1	0.204646744	#00DDC5	L3_polygon	Layer 4	Glutamatergic neuron	section_A
1254	26009.88	4810.678	Exc L2-4 LINC00507 GLP2R	0.700906959	#A6E6A9	L3_polygon	Layer 2/3	Glutamatergic neuron	section_A
1255	27470.56	4849.869	Exc L5-6 SLC17A7 IL15	0.218969977	#336D99	L3_polygon	Layer 6b	Glutamatergic neuron	section_A
1256	26556.82	4838.696	Astro L1-6 FGFR3 SLC14A1	0.674894759	#665C47	L3_polygon	Astrocyte	Non-neuronal	section_A
1257	27502.1	4893.821	Exc L4-6 RORB SEMA3E	0.343433815	#26FFF2	L3_polygon	Layer 5 IT	Glutamatergic neuron	section_A
1258	26503.71	4903.772	Exc L6 FEZF2 SCUBE1	0.297143054	#388899	L3_polygon	Layer 6b	Glutamatergic neuron	section_A
1259	26828.36	4959.793	Inh L5-6 SST MIR548F2	0.531164122	#D6221D	L3_polygon	PVALB	GABAergic neuron	section_A
1260	26925.4	4987.622	no class	0.208426275		L3_polygon			section_A
1261	27689.69	5005.563	Astro L1-2 FGFR3 GFAP	0.581435583	#6B8059	L3_polygon	Astrocyte	Non-neuronal	section_A
1262	27546.47	5012.912	Exc L2-3 LINC00507 FREM3	0.973729891	#7AE6AB	L3_polygon	Layer 2/3	Glutamatergic neuron	section_A
1263	26101.66	5025.052	Exc L5-6 THEMIS FGF10	0.265958858	#B08BFF	L3_polygon	Layer 6 IT	Glutamatergic neuron	section_A
1264	27168.37	5032.754	Astro L1-6 FGFR3 SLC14A1	0.665506886	#665C47	L3_polygon	Astrocyte	Non-neuronal	section_A
1265	26420.87	5083.822	Astro L1-6 FGFR3 SLC14A1	0.996335098	#665C47	L3_polygon	Astrocyte	Non-neuronal	section_A
1266	26937.49	5098.8	Astro L1-6 FGFR3 SLC14A1	0.661445981	#665C47	L3_polygon	Astrocyte	Non-neuronal	section_A
1267	27211.59	5108.148	Inh L4-6 PVALB SULF1	0.375546282	#E62A5D	L3_polygon	PVALB	GABAergic neuron	section_A
1268	26646.01	5107.474	Astro L1-6 FGFR3 SLC14A1	0.528122021	#665C47	L3_polygon	Astrocyte	Non-neuronal	section_A
1269	26211.1	5104.028	Micro L1-3 TYROBP	0.466955858	#598069	L3_polygon	Microglia	Non-neuronal	section_A
1270	27100.28	5173.904	Astro L1-2 FGFR3 GFAP	0.690046711	#6B8059	L3_polygon	Astrocyte	Non-neuronal	section_A
1273	26845.72	5222.021	Exc L2-3 LINC00507 FREM3	0.974289995	#7AE6AB	L3_polygon	Layer 2/3	Glutamatergic neuron	section_A
1274	27259.85	5239.368	Astro L1-2 FGFR3 GFAP	0.826300426	#6B8059	L3_polygon	Astrocyte	Non-neuronal	section_A
1275	27384.15	5250.89	Exc L4-6 RORB SEMA3E	0.219574831	#26FFF2	L3_polygon	Layer 5 IT	Glutamatergic neuron	section_A
1276	26744.31	5308.632	Astro L1-6 FGFR3 SLC14A1	0.846130169	#665C47	L3_polygon	Astrocyte	Non-neuronal	section_A
1277	27114.67	5336.502	Exc L4-5 FEZF2 SCN4B	0.970254213	#104F00	L3_polygon	Layer 5 PT	Glutamatergic neuron	section_A
1278	26013.68	5356.661	Astro L1-2 FGFR3 GFAP	0.944270751	#6B8059	L3_polygon	Astrocyte	Non-neuronal	section_A
1279	27568.53	5368.432	Astro L1-6 FGFR3 SLC14A1	0.906115053	#665C47	L3_polygon	Astrocyte	Non-neuronal	section_A
1280	26572.27	5399.662	no class	0.29464126		L3_polygon			section_A
1281	27818.27	5420.605	Exc L3-5 RORB TWIST2	0.328780342	#77D9B7	L3_polygon	Layer 4	Glutamatergic neuron	section_A
1282	26124.8	5438.855	Astro L1-6 FGFR3 SLC14A1	0.559617805	#665C47	L3_polygon	Astrocyte	Non-neuronal	section_A
1283	27887.25	5515.324	Oligo L1-6 OPALIN	0.999800445	#476662	L3_polygon	Oligodendrocyte	Non-neuronal	section_A
1284	26901.58	5517.542	Astro L1-6 FGFR3 SLC14A1	0.685226367	#665C47	L3_polygon	Astrocyte	Non-neuronal	section_A
1285	26628.98	5506.683	Exc L2 LAMP5 LTK	0.544146418	#D9F077	L3_polygon	Layer 2/3	Glutamatergic neuron	section_A
1286	26246.32	5526.831	Micro L1-3 TYROBP	0.913277384	#598069	L3_polygon	Microglia	Non-neuronal	section_A
1287	26709.34	5543.964	Exc L3-5 RORB ESR1	0.191341237	#00DDC5	L3_polygon	Layer 4	Glutamatergic neuron	section_A
1288	26989.42	5537.281	Astro L1-6 FGFR3 SLC14A1	0.876818165	#665C47	L3_polygon	Astrocyte	Non-neuronal	section_A
1289	26637.05	5584.667	Micro L1-3 TYROBP	0.955041331	#598069	L3_polygon	Microglia	Non-neuronal	section_A
1290	27614.05	5583.148	Exc L2-3 LINC00507 FREM3	0.775512865	#7AE6AB	L3_polygon	Layer 2/3	Glutamatergic neuron	section_A
1291	26351.79	5587.754	Endo L2-6 NOSTRIN	0.983831776	#99796B	L3_polygon	Endothelial	Non-neuronal	section_A
1292	26802.51	5612.221	Endo L2-6 NOSTRIN	0.455305342	#99796B	L3_polygon	Endothelial	Non-neuronal	section_A
1293	27150.38	5589.266	Oligo L1-6 OPALIN	0.54448527	#476662	L3_polygon	Oligodendrocyte	Non-neuronal	section_A
1294	27192.62	5645.079	Oligo L1-6 OPALIN	0.971662274	#476662	L3_polygon	Oligodendrocyte	Non-neuronal	section_A
1295	26858.55	5675.146	Astro L1-2 FGFR3 GFAP	0.567607028	#6B8059	L3_polygon	Astrocyte	Non-neuronal	section_A
1296	27119.96	5679.606	Endo L2-6 NOSTRIN	0.985555031	#99796B	L3_polygon	Endothelial	Non-neuronal	section_A
1297	27872.27	5651.997	Endo L2-6 NOSTRIN	0.991059568	#99796B	L3_polygon	Endothelial	Non-neuronal	section_A
1298	26251.9	5706.642	Exc L2-3 LINC00507 FREM3	0.493399622	#7AE6AB	L3_polygon	Layer 2/3	Glutamatergic neuron	section_A
1299	26946.45	5699.508	Endo L2-6 NOSTRIN	0.929808292	#99796B	L3_polygon	Endothelial	Non-neuronal	section_A
1300	27718.92	5719.099	Astro L1-2 FGFR3 GFAP	0.873918398	#6B8059	L3_polygon	Astrocyte	Non-neuronal	section_A
1302	27352.79	5710.972	Endo L2-6 NOSTRIN	0.935070117	#99796B	L3_polygon	Endothelial	Non-neuronal	section_A
1303	27550.9	5736.542	Micro L1-3 TYROBP	0.968438044	#598069	L3_polygon	Microglia	Non-neuronal	section_A
1304	27031.25	5742.96	Endo L2-6 NOSTRIN	0.695685735	#99796B	L3_polygon	Endothelial	Non-neuronal	section_A
1305	27837.13	5779.256	Micro L1-3 TYROBP	0.8454806	#598069	L3_polygon	Microglia	Non-neuronal	section_A
1306	27961.07	5808.102	Astro L1-2 FGFR3 GFAP	0.728895616	#6B8059	L3_polygon	Astrocyte	Non-neuronal	section_A
1307	26205.6	5823.189	Astro L1-6 FGFR3 SLC14A1	0.888631847	#665C47	L3_polygon	Astrocyte	Non-neuronal	section_A
1308	27007.51	5833.363	Astro L1-6 FGFR3 SLC14A1	0.475723326	#665C47	L3_polygon	Astrocyte	Non-neuronal	section_A
1309	26120.48	5835.277	Astro L1-2 FGFR3 GFAP	0.950202727	#6B8059	L3_polygon	Astrocyte	Non-neuronal	section_A
1310	27770.98	5855.281	Endo L2-6 NOSTRIN	0.998999486	#99796B	L3_polygon	Endothelial	Non-neuronal	section_A
1311	27477.82	5905.238	Endo L2-6 NOSTRIN	0.989908311	#99796B	L3_polygon	Endothelial	Non-neuronal	section_A
1312	27599.9	5928.685	Endo L2-6 NOSTRIN	0.930067733	#99796B	L3_polygon	Endothelial	Non-neuronal	section_A
1314	27905.91	5966.406	Astro L1-6 FGFR3 SLC14A1	0.502886919	#665C47	L3_polygon	Astrocyte	Non-neuronal	section_A
1315	29060.86	4012.692	Oligo L1-6 OPALIN	0.999998417	#476662	L3_polygon	Oligodendrocyte	Non-neuronal	section_A
1316	29716.48	3986.348	Astro L1-6 FGFR3 SLC14A1	0.576850931	#665C47	L3_polygon	Astrocyte	Non-neuronal	section_A
1317	28682.12	4101.3	Endo L2-6 NOSTRIN	0.648128771	#99796B	L3_polygon	Endothelial	Non-neuronal	section_A
1318	29457	4139.684	Endo L2-6 NOSTRIN	0.803829607	#99796B	L3_polygon	Endothelial	Non-neuronal	section_A
1319	28641.9	4198.823	Astro L1-6 FGFR3 SLC14A1	0.619055826	#665C47	L3_polygon	Astrocyte	Non-neuronal	section_A
1320	28530.59	4230.465	Astro L1-2 FGFR3 GFAP	0.528080579	#6B8059	L3_polygon	Astrocyte	Non-neuronal	section_A
1321	29384.58	4240.224	Inh L5-6 PVALB LGR5	0.259924887	#ED4C50	L3_polygon	PVALB	GABAergic neuron	section_A
1322	28613.85	4271.987	Astro L1-6 FGFR3 SLC14A1	0.910700212	#665C47	L3_polygon	Astrocyte	Non-neuronal	section_A
1323	28037.16	4276.907	Astro L1-6 FGFR3 SLC14A1	0.912409447	#665C47	L3_polygon	Astrocyte	Non-neuronal	section_A
1324	28143.68	4276.074	Exc L2-4 LINC00507 GLP2R	0.395794964	#A6E6A9	L3_polygon	Layer 2/3	Glutamatergic neuron	section_A
1325	29304.46	4310.773	OPC L1-6 PDGFRA	0.845188938	#6B998D	L3_polygon	OPC	Non-neuronal	section_A
1326	29145.16	4346.777	Astro L1-6 FGFR3 SLC14A1	0.673046565	#665C47	L3_polygon	Astrocyte	Non-neuronal	section_A
1327	28241.16	4430.771	Inh L1-2 VIP PCDH20	0.39683264	#BD3D9A	L3_polygon	VIP	GABAergic neuron	section_A
1328	29943.43	4451.829	Endo L2-6 NOSTRIN	0.950403377	#99796B	L3_polygon	Endothelial	Non-neuronal	section_A
1329	29839.73	4455.073	Astro L1-2 FGFR3 GFAP	0.603036881	#6B8059	L3_polygon	Astrocyte	Non-neuronal	section_A
1330	28975	4504.482	Astro L1-2 FGFR3 GFAP	0.684057327	#6B8059	L3_polygon	Astrocyte	Non-neuronal	section_A
1331	28344.9	4492.038	Endo L2-6 NOSTRIN	0.849676891	#99796B	L3_polygon	Endothelial	Non-neuronal	section_A
1332	28255.7	4524.717	Astro L1-2 FGFR3 GFAP	0.501958655	#6B8059	L3_polygon	Astrocyte	Non-neuronal	section_A
1333	28241	4591.826	Astro L1-2 FGFR3 GFAP	0.990117528	#6B8059	L3_polygon	Astrocyte	Non-neuronal	section_A
1334	28523.36	4597.177	Astro L1-6 FGFR3 SLC14A1	0.604567101	#665C47	L3_polygon	Astrocyte	Non-neuronal	section_A
1336	29649.35	4646.145	Endo L2-6 NOSTRIN	0.97875736	#99796B	L3_polygon	Endothelial	Non-neuronal	section_A
1337	28368.55	4658.874	Micro L1-3 TYROBP	0.91118937	#598069	L3_polygon	Microglia	Non-neuronal	section_A
1338	29567.53	4660.133	Micro L1-3 TYROBP	0.999043465	#598069	L3_polygon	Microglia	Non-neuronal	section_A
1340	29352.98	4702.89	Exc L5-6 RORB TTC12	0.62191678	#26BF64	L3_polygon	Layer 5 IT	Glutamatergic neuron	section_A
1342	29099.7	4752.191	Astro L1-2 FGFR3 GFAP	0.561865628	#6B8059	L3_polygon	Astrocyte	Non-neuronal	section_A
1343	29461.19	4783.767	Astro L1-2 FGFR3 GFAP	0.913363463	#6B8059	L3_polygon	Astrocyte	Non-neuronal	section_A
1344	29534.79	4811.642	Endo L2-6 NOSTRIN	0.938965461	#99796B	L3_polygon	Endothelial	Non-neuronal	section_A
1345	28512.59	4810.918	Astro L1-2 FGFR3 GFAP	0.670482034	#6B8059	L3_polygon	Astrocyte	Non-neuronal	section_A
1346	28615.15	4855.284	Inh L1-4 VIP OPRM1	0.378869443	#9F219D	L3_polygon	VIP	GABAergic neuron	section_A
1347	28191.88	4889.953	Exc L2-4 LINC00507 GLP2R	0.589502344	#A6E6A9	L3_polygon	Layer 2/3	Glutamatergic neuron	section_A
1348	28142.07	4931.813	Exc L2-3 LINC00507 FREM3	0.371399223	#7AE6AB	L3_polygon	Layer 2/3	Glutamatergic neuron	section_A
1349	28858	4961.115	Astro L1-2 FGFR3 GFAP	0.55636589	#6B8059	L3_polygon	Astrocyte	Non-neuronal	section_A
1350	29163.81	4960.881	Astro L1-6 FGFR3 SLC14A1	0.947062315	#665C47	L3_polygon	Astrocyte	Non-neuronal	section_A
1351	28781.25	4957.378	Astro L1-2 FGFR3 GFAP	0.374591139	#6B8059	L3_polygon	Astrocyte	Non-neuronal	section_A
1352	29009.28	4999.599	Astro L1-6 FGFR3 SLC14A1	0.676177252	#665C47	L3_polygon	Astrocyte	Non-neuronal	section_A
1353	28803.63	5032.015	Endo L2-6 NOSTRIN	0.993713513	#99796B	L3_polygon	Endothelial	Non-neuronal	section_A
1354	29557.87	5016.424	Astro L1-2 FGFR3 GFAP	0.908903139	#6B8059	L3_polygon	Astrocyte	Non-neuronal	section_A
1355	28934	5035.196	Astro L1-6 FGFR3 SLC14A1	0.767336058	#665C47	L3_polygon	Astrocyte	Non-neuronal	section_A
1356	29387.64	5061.174	Micro L1-3 TYROBP	0.988668728	#598069	L3_polygon	Microglia	Non-neuronal	section_A
1357	29235.08	5062.348	Astro L1-2 FGFR3 GFAP	0.692601473	#6B8059	L3_polygon	Astrocyte	Non-neuronal	section_A
1358	28714.6	5072.878	OPC L1-6 PDGFRA	0.998650953	#6B998D	L3_polygon	OPC	Non-neuronal	section_A
1359	29842.31	5080.365	Astro L1-2 FGFR3 GFAP	0.814121274	#6B8059	L3_polygon	Astrocyte	Non-neuronal	section_A
1360	29052	5131.339	Inh L1-3 SST CALB1	0.717599911	#BF480D	L3_polygon	SST	GABAergic neuron	section_A
1361	28334.46	5131.807	Astro L1-2 FGFR3 GFAP	0.538953623	#6B8059	L3_polygon	Astrocyte	Non-neuronal	section_A
1362	28892.12	5137.939	Micro L1-3 TYROBP	0.895964782	#598069	L3_polygon	Microglia	Non-neuronal	section_A
1363	29858.45	5155.103	Astro L1-2 FGFR3 GFAP	0.588752388	#6B8059	L3_polygon	Astrocyte	Non-neuronal	section_A
1365	29958.54	5182.715	Astro L1-6 FGFR3 SLC14A1	0.776461609	#665C47	L3_polygon	Astrocyte	Non-neuronal	section_A
1366	29937.64	5261.801	Astro L1-2 FGFR3 GFAP	0.634546131	#6B8059	L3_polygon	Astrocyte	Non-neuronal	section_A
1367	29379.99	5324.613	Astro L1-2 FGFR3 GFAP	0.639342472	#6B8059	L3_polygon	Astrocyte	Non-neuronal	section_A
1368	29506.33	5342.794	Oligo L1-6 OPALIN	0.953904278	#476662	L3_polygon	Oligodendrocyte	Non-neuronal	section_A
1369	28736.99	5405.069	Exc L2-3 LINC00507 FREM3	0.720862489	#7AE6AB	L3_polygon	Layer 2/3	Glutamatergic neuron	section_A
1370	28340.64	5483.395	Astro L1-2 FGFR3 GFAP	0.984180045	#6B8059	L3_polygon	Astrocyte	Non-neuronal	section_A
1371	29794.38	5500.525	Endo L2-6 NOSTRIN	0.992960987	#99796B	L3_polygon	Endothelial	Non-neuronal	section_A
1373	28349.43	5587.109	Exc L2-3 LINC00507 FREM3	0.592294049	#7AE6AB	L3_polygon	Layer 2/3	Glutamatergic neuron	section_A
1374	28917.73	5573.983	Inh L2-6 VIP QPCT	0.486864906	#A700FF	L3_polygon	VIP	GABAergic neuron	section_A
1376	28064.44	5609.119	Astro L1-2 FGFR3 GFAP	0.536113599	#6B8059	L3_polygon	Astrocyte	Non-neuronal	section_A
1377	29325.25	5681.514	Astro L1-2 FGFR3 GFAP	0.740272455	#6B8059	L3_polygon	Astrocyte	Non-neuronal	section_A
1379	28596.48	5736.101	Micro L1-3 TYROBP	0.999385662	#598069	L3_polygon	Microglia	Non-neuronal	section_A
1380	29379.21	5772.37	Astro L1-2 FGFR3 GFAP	0.75030394	#6B8059	L3_polygon	Astrocyte	Non-neuronal	section_A
1381	29055.75	5801.45	Astro L1-6 FGFR3 SLC14A1	0.820447463	#665C47	L3_polygon	Astrocyte	Non-neuronal	section_A
1382	29451.52	5823.956	Micro L1-3 TYROBP	0.96930563	#598069	L3_polygon	Microglia	Non-neuronal	section_A
1383	28890.27	5820.133	Astro L1-6 FGFR3 SLC14A1	0.963716925	#665C47	L3_polygon	Astrocyte	Non-neuronal	section_A
1384	28104.47	5917.307	Astro L1-2 FGFR3 GFAP	0.933633099	#6B8059	L3_polygon	Astrocyte	Non-neuronal	section_A
1385	29817.97	5928.616	Exc L5-6 FEZF2 ABO	0.489480704	#1F6666	L3_polygon	Layer 6 CT	Glutamatergic neuron	section_A
1386	28176.12	5943.453	Exc L2-4 LINC00507 GLP2R	0.382260846	#A6E6A9	L3_polygon	Layer 2/3	Glutamatergic neuron	section_A
1387	29476.76	5947.652	Micro L1-3 TYROBP	0.619928603	#598069	L3_polygon	Microglia	Non-neuronal	section_A
1388	30858.11	3995.973	Endo L2-6 NOSTRIN	0.932864455	#99796B	L3_polygon	Endothelial	Non-neuronal	section_A
1390	31297.55	4096.422	Micro L1-3 TYROBP	0.634925131	#598069	L3_polygon	Microglia	Non-neuronal	section_A
1391	30554.96	4083.167	Astro L1-6 FGFR3 SLC14A1	0.915613924	#665C47	L3_polygon	Astrocyte	Non-neuronal	section_A
1392	30745.61	4162.425	Astro L1-2 FGFR3 GFAP	0.981893204	#6B8059	L3_polygon	Astrocyte	Non-neuronal	section_A
1393	31760.55	4195.322	Astro L1-6 FGFR3 SLC14A1	0.811366245	#665C47	L3_polygon	Astrocyte	Non-neuronal	section_A
1394	30808.35	4218.414	Astro L1-2 FGFR3 GFAP	0.585489516	#6B8059	L3_polygon	Astrocyte	Non-neuronal	section_A
1395	31383.91	4240.176	Micro L1-3 TYROBP	0.999733758	#598069	L3_polygon	Microglia	Non-neuronal	section_A
1396	29989.29	4232.048	Exc L3-4 RORB CARM1P1	0.501225333	#00979D	L3_polygon	Layer 4	Glutamatergic neuron	section_A
1397	31583.11	4280.574	OPC L1-6 PDGFRA	0.999947907	#6B998D	L3_polygon	OPC	Non-neuronal	section_A
1398	31673.53	4324.454	OPC L1-6 PDGFRA	0.783834266	#6B998D	L3_polygon	OPC	Non-neuronal	section_A
1399	30816.82	4373.315	Inh L2-4 SST FRZB	0.551039813	#FF554D	L3_polygon	SST	GABAergic neuron	section_A
1400	30675.34	4442.877	Endo L2-6 NOSTRIN	0.963731778	#99796B	L3_polygon	Endothelial	Non-neuronal	section_A
1401	31168.19	4465.729	Astro L1-6 FGFR3 SLC14A1	0.715250649	#665C47	L3_polygon	Astrocyte	Non-neuronal	section_A
1402	30598.11	4482.984	Micro L1-3 TYROBP	0.643899946	#598069	L3_polygon	Microglia	Non-neuronal	section_A
1404	30165.56	4654.136	Oligo L1-6 OPALIN	0.999999855	#476662	L3_polygon	Oligodendrocyte	Non-neuronal	section_A
1405	30234.17	4670.283	OPC L1-6 PDGFRA	0.997694676	#6B998D	L3_polygon	OPC	Non-neuronal	section_A
1406	30792.32	4666.195	Micro L1-3 TYROBP	0.82435651	#598069	L3_polygon	Microglia	Non-neuronal	section_A
1408	30124.86	4695.233	OPC L1-6 PDGFRA	0.981953667	#6B998D	L3_polygon	OPC	Non-neuronal	section_A
1409	31321.62	4699.847	Endo L2-6 NOSTRIN	0.999232447	#99796B	L3_polygon	Endothelial	Non-neuronal	section_A
1410	30067.37	4715.362	Astro L1-2 FGFR3 GFAP	0.889159559	#6B8059	L3_polygon	Astrocyte	Non-neuronal	section_A
1411	31502.86	4836.054	Astro L1-6 FGFR3 SLC14A1	0.801433973	#665C47	L3_polygon	Astrocyte	Non-neuronal	section_A
1413	31792.55	4864.993	Astro L1-2 FGFR3 GFAP	0.707898371	#6B8059	L3_polygon	Astrocyte	Non-neuronal	section_A
1414	31667.58	4882.027	Astro L1-6 FGFR3 SLC14A1	0.819660262	#665C47	L3_polygon	Astrocyte	Non-neuronal	section_A
1415	31126.26	4939.294	Endo L2-6 NOSTRIN	0.991305463	#99796B	L3_polygon	Endothelial	Non-neuronal	section_A
1416	30662.68	4988.768	Oligo L1-6 OPALIN	0.999924167	#476662	L3_polygon	Oligodendrocyte	Non-neuronal	section_A
1417	30858.7	5001.659	Endo L2-6 NOSTRIN	0.591259809	#99796B	L3_polygon	Endothelial	Non-neuronal	section_A
1418	30938.01	5038.494	Endo L2-6 NOSTRIN	0.510077121	#99796B	L3_polygon	Endothelial	Non-neuronal	section_A
1419	31240.67	5043.652	Astro L1-6 FGFR3 SLC14A1	0.767283413	#665C47	L3_polygon	Astrocyte	Non-neuronal	section_A
1420	31324.92	5047.763	Endo L2-6 NOSTRIN	0.968835055	#99796B	L3_polygon	Endothelial	Non-neuronal	section_A
1421	31417.13	5039.043	Endo L2-6 NOSTRIN	0.994479236	#99796B	L3_polygon	Endothelial	Non-neuronal	section_A
1422	30781.95	5060.807	Micro L1-3 TYROBP	0.947310382	#598069	L3_polygon	Microglia	Non-neuronal	section_A
1423	30123.98	5069.538	Astro L1-6 FGFR3 SLC14A1	0.889360256	#665C47	L3_polygon	Astrocyte	Non-neuronal	section_A
1424	31963.19	5098.739	Astro L1-2 FGFR3 GFAP	0.484691587	#6B8059	L3_polygon	Astrocyte	Non-neuronal	section_A
1426	31725.11	5149.057	OPC L1-6 PDGFRA	0.999985896	#6B998D	L3_polygon	OPC	Non-neuronal	section_A
1427	31651.31	5161.247	Micro L1-3 TYROBP	0.797179609	#598069	L3_polygon	Microglia	Non-neuronal	section_A
1428	31191.52	5171.95	Astro L1-6 FGFR3 SLC14A1	0.615681391	#665C47	L3_polygon	Astrocyte	Non-neuronal	section_A
1429	30454.09	5178.538	Endo L2-6 NOSTRIN	0.999856931	#99796B	L3_polygon	Endothelial	Non-neuronal	section_A
1430	30785.95	5212.214	Micro L1-3 TYROBP	0.996343828	#598069	L3_polygon	Microglia	Non-neuronal	section_A
1431	30873.63	5247.039	Astro L1-6 FGFR3 SLC14A1	0.620552353	#665C47	L3_polygon	Astrocyte	Non-neuronal	section_A
1432	31270.96	5310.335	Astro L1-6 FGFR3 SLC14A1	0.653639564	#665C47	L3_polygon	Astrocyte	Non-neuronal	section_A
1433	31908.91	5306.269	Micro L1-3 TYROBP	0.498994249	#598069	L3_polygon	Microglia	Non-neuronal	section_A
1434	30661.21	5407.558	Oligo L1-6 OPALIN	0.999630839	#476662	L3_polygon	Oligodendrocyte	Non-neuronal	section_A
1435	31667.15	5481.218	Astro L1-6 FGFR3 SLC14A1	0.532994549	#665C47	L3_polygon	Astrocyte	Non-neuronal	section_A
1437	31030.49	5495.35	Micro L1-3 TYROBP	0.672293866	#598069	L3_polygon	Microglia	Non-neuronal	section_A
1438	31131.2	5558.093	Astro L1-2 FGFR3 GFAP	0.773003466	#6B8059	L3_polygon	Astrocyte	Non-neuronal	section_A
1439	31334.38	5565.366	Endo L2-6 NOSTRIN	0.808735834	#99796B	L3_polygon	Endothelial	Non-neuronal	section_A
1440	30565.78	5560.122	Astro L1-6 FGFR3 SLC14A1	0.885536708	#665C47	L3_polygon	Astrocyte	Non-neuronal	section_A
1441	31850.77	5588.201	Micro L1-3 TYROBP	0.992372175	#598069	L3_polygon	Microglia	Non-neuronal	section_A
1442	30001.65	5601.446	Endo L2-6 NOSTRIN	0.984101821	#99796B	L3_polygon	Endothelial	Non-neuronal	section_A
1443	31604.88	5597.395	Astro L1-6 FGFR3 SLC14A1	0.570183204	#665C47	L3_polygon	Astrocyte	Non-neuronal	section_A
1444	31741.27	5652.22	Endo L2-6 NOSTRIN	0.849992438	#99796B	L3_polygon	Endothelial	Non-neuronal	section_A
1445	31473.13	5663.676	Endo L2-6 NOSTRIN	0.923420103	#99796B	L3_polygon	Endothelial	Non-neuronal	section_A
1446	31599.22	5693.205	Astro L1-2 FGFR3 GFAP	0.754047552	#6B8059	L3_polygon	Astrocyte	Non-neuronal	section_A
1447	30855.94	5714.691	Astro L1-2 FGFR3 GFAP	0.529595338	#6B8059	L3_polygon	Astrocyte	Non-neuronal	section_A
1449	30290.6	5762.235	Astro L1-6 FGFR3 SLC14A1	0.854805392	#665C47	L3_polygon	Astrocyte	Non-neuronal	section_A
1450	30540.99	5808.389	Exc L2-4 LINC00507 GLP2R	0.559013681	#A6E6A9	L3_polygon	Layer 2/3	Glutamatergic neuron	section_A
1451	30359.57	5836.882	Astro L1-6 FGFR3 SLC14A1	0.616561492	#665C47	L3_polygon	Astrocyte	Non-neuronal	section_A
1452	31262.01	5873.105	Endo L2-6 NOSTRIN	0.999965879	#99796B	L3_polygon	Endothelial	Non-neuronal	section_A
1453	30280.29	5910.9	Endo L2-6 NOSTRIN	0.843687423	#99796B	L3_polygon	Endothelial	Non-neuronal	section_A
1456	32555.19	4411.355	Endo L2-6 NOSTRIN	0.961763123	#99796B	L3_polygon	Endothelial	Non-neuronal	section_A
1458	32199.84	4430.411	Micro L1-3 TYROBP	0.979222553	#598069	L3_polygon	Microglia	Non-neuronal	section_A
1459	32620.7	4812.5	Endo L2-6 NOSTRIN	0.994840213	#99796B	L3_polygon	Endothelial	Non-neuronal	section_A
1460	32325.75	4863.827	Endo L2-6 NOSTRIN	0.638000052	#99796B	L3_polygon	Endothelial	Non-neuronal	section_A
1461	32117.6	5030.237	Astro L1-2 FGFR3 GFAP	0.798074097	#6B8059	L3_polygon	Astrocyte	Non-neuronal	section_A
1462	32186.51	5079.303	Astro L1-2 FGFR3 GFAP	0.622068726	#6B8059	L3_polygon	Astrocyte	Non-neuronal	section_A
1464	32362.16	5141.481	Astro L1-2 FGFR3 GFAP	0.571401561	#6B8059	L3_polygon	Astrocyte	Non-neuronal	section_A
1465	32565.37	5155.554	Endo L2-6 NOSTRIN	0.410482518	#99796B	L3_polygon	Endothelial	Non-neuronal	section_A
1466	32564.99	5422.129	Astro L1-2 FGFR3 GFAP	0.688348033	#6B8059	L3_polygon	Astrocyte	Non-neuronal	section_A
1467	33107.96	5424.778	Micro L1-3 TYROBP	0.879320202	#598069	L3_polygon	Microglia	Non-neuronal	section_A
1470	33036.96	5570.521	Endo L2-6 NOSTRIN	0.926530934	#99796B	L3_polygon	Endothelial	Non-neuronal	section_A
1471	32409.7	5587.436	Oligo L1-6 OPALIN	0.933801408	#476662	L3_polygon	Oligodendrocyte	Non-neuronal	section_A
1472	32655.74	5658.145	Micro L1-3 TYROBP	0.610685332	#598069	L3_polygon	Microglia	Non-neuronal	section_A
1474	32359.52	5693.554	Endo L2-6 NOSTRIN	0.950458391	#99796B	L3_polygon	Endothelial	Non-neuronal	section_A
1476	32375.73	5787.442	Oligo L1-6 OPALIN	0.999709235	#476662	L3_polygon	Oligodendrocyte	Non-neuronal	section_A
1477	32403.94	5866.399	Oligo L1-6 OPALIN	0.983586913	#476662	L3_polygon	Oligodendrocyte	Non-neuronal	section_A
1478	32309.47	5869.186	Oligo L1-6 OPALIN	0.999990936	#476662	L3_polygon	Oligodendrocyte	Non-neuronal	section_A
1479	32178.53	5883.212	Endo L2-6 NOSTRIN	0.6421303	#99796B	L3_polygon	Endothelial	Non-neuronal	section_A
1482	13138.34	7895.366	Endo L2-6 NOSTRIN	0.999703471	#99796B	L1_polygon	Endothelial	Non-neuronal	section_A
1484	15279.58	6066.046	Inh L1-3 SST CALB1	0.707605595	#BF480D	L1_polygon	SST	GABAergic neuron	section_A
1486	15422.44	6157.235	Astro L1-2 FGFR3 GFAP	0.940715961	#6B8059	L1_polygon	Astrocyte	Non-neuronal	section_A
1487	15242.16	6184.931	Astro L1-2 FGFR3 GFAP	0.726609876	#6B8059	L1_polygon	Astrocyte	Non-neuronal	section_A
1490	15648.47	6277.764	Micro L1-3 TYROBP	0.747253314	#598069	L1_polygon	Microglia	Non-neuronal	section_A
1491	15496.15	6295.389	Endo L2-6 NOSTRIN	0.935399908	#99796B	L1_polygon	Endothelial	Non-neuronal	section_A
1493	15562.92	6408.211	Astro L1-2 FGFR3 GFAP	0.815565263	#6B8059	L1_polygon	Astrocyte	Non-neuronal	section_A
1496	15541.58	6525.821	Endo L2-6 NOSTRIN	0.984148181	#99796B	L1_polygon	Endothelial	Non-neuronal	section_A
1500	15578.22	6662.876	Micro L1-3 TYROBP	0.488825765	#598069	L1_polygon	Microglia	Non-neuronal	section_A
1503	15607.39	6823.009	Astro L1-6 FGFR3 SLC14A1	0.677250211	#665C47	L1_polygon	Astrocyte	Non-neuronal	section_A
1507	14768.17	7004.801	Endo L2-6 NOSTRIN	0.94311429	#99796B	L1_polygon	Endothelial	Non-neuronal	section_A
1508	15585.96	7034.25	Micro L1-3 TYROBP	0.921413762	#598069	L1_polygon	Microglia	Non-neuronal	section_A
1510	15664.32	7076.516	Endo L2-6 NOSTRIN	0.997127636	#99796B	L1_polygon	Endothelial	Non-neuronal	section_A
1515	15474.74	7171.915	Endo L2-6 NOSTRIN	0.526045295	#99796B	L1_polygon	Endothelial	Non-neuronal	section_A
1522	14386.07	7346.513	Endo L2-6 NOSTRIN	0.993178715	#99796B	L1_polygon	Endothelial	Non-neuronal	section_A
1524	15934.79	7434.884	Astro L1-6 FGFR3 SLC14A1	0.569722781	#665C47	L2_polygon	Astrocyte	Non-neuronal	section_A
1525	15740.01	7427.439	Astro L1-2 FGFR3 GFAP	0.749293128	#6B8059	L2_polygon	Astrocyte	Non-neuronal	section_A
1528	15548.32	7455.937	Astro L1-6 FGFR3 SLC14A1	0.545769268	#665C47	L1_polygon	Astrocyte	Non-neuronal	section_A
1529	15612.95	7490.324	Astro L1-2 FGFR3 GFAP	0.754636187	#6B8059	L1_polygon	Astrocyte	Non-neuronal	section_A
1530	15700.1	7502.011	Astro L1-2 FGFR3 GFAP	0.698837264	#6B8059	L2_polygon	Astrocyte	Non-neuronal	section_A
1533	15645.21	7563.006	Astro L1-6 FGFR3 SLC14A1	0.667383842	#665C47	L2_polygon	Astrocyte	Non-neuronal	section_A
1534	15174.68	7595.221	Astro L1-2 FGFR3 GFAP	0.632679822	#6B8059	L1_polygon	Astrocyte	Non-neuronal	section_A
1538	15670.46	7689.065	Astro L1-2 FGFR3 GFAP	0.655090187	#6B8059	L2_polygon	Astrocyte	Non-neuronal	section_A
1539	14027.15	7690.578	Endo L2-6 NOSTRIN	0.985847134	#99796B	L1_polygon	Endothelial	Non-neuronal	section_A
1541	15134.57	7715.164	Micro L1-3 TYROBP	0.870610502	#598069	L1_polygon	Microglia	Non-neuronal	section_A
1543	14301.46	7776.402	Astro L1-2 FGFR3 GFAP	0.533225112	#6B8059	L1_polygon	Astrocyte	Non-neuronal	section_A
1545	15772.16	7831.419	Astro L1-2 FGFR3 GFAP	0.787404506	#6B8059	L2_polygon	Astrocyte	Non-neuronal	section_A
1547	15709.64	7898.464	Micro L1-3 TYROBP	0.967090276	#598069	L2_polygon	Microglia	Non-neuronal	section_A
1549	15890.92	7914.539	Astro L1-2 FGFR3 GFAP	0.971954199	#6B8059	L2_polygon	Astrocyte	Non-neuronal	section_A
1551	15792.32	7963.288	Micro L1-3 TYROBP	0.982905244	#598069	L2_polygon	Microglia	Non-neuronal	section_A
1552	16239.11	5995.709	Astro L1-2 FGFR3 GFAP	0.968480374	#6B8059	L1_polygon	Astrocyte	Non-neuronal	section_A
1553	17630.1	6062.859	Astro L1-2 FGFR3 GFAP	0.865551675	#6B8059	L2_polygon	Astrocyte	Non-neuronal	section_A
1554	17898.42	6079.263	Astro L1-6 FGFR3 SLC14A1	0.55144208	#665C47	L2_polygon	Astrocyte	Non-neuronal	section_A
1555	16026.98	6121.505	Astro L1-2 FGFR3 GFAP	0.999890489	#6B8059	L1_polygon	Astrocyte	Non-neuronal	section_A
1556	16106.87	6186.108	Astro L1-2 FGFR3 GFAP	0.81186923	#6B8059	L1_polygon	Astrocyte	Non-neuronal	section_A
1557	17369.76	6191.203	Astro L1-2 FGFR3 GFAP	0.789103595	#6B8059	L2_polygon	Astrocyte	Non-neuronal	section_A
1558	16592.15	6243.333	Astro L1-6 FGFR3 SLC14A1	0.738655211	#665C47	L1_polygon	Astrocyte	Non-neuronal	section_A
1559	17462.58	6280.842	Inh L1-2 PAX6 CDH12	0.358042713	#DDACC9	L2_polygon	LAMP5/PAX6/Other	GABAergic neuron	section_A
1560	16287.68	6349.853	Endo L2-6 NOSTRIN	0.784186561	#99796B	L1_polygon	Endothelial	Non-neuronal	section_A
1561	17126.73	6424.711	Endo L2-6 NOSTRIN	0.983325113	#99796B	L2_polygon	Endothelial	Non-neuronal	section_A
1563	16832.47	6514.387	Astro L1-6 FGFR3 SLC14A1	0.977956642	#665C47	L2_polygon	Astrocyte	Non-neuronal	section_A
1564	17818.52	6495.984	Astro L1-2 FGFR3 GFAP	0.626106339	#6B8059	L2_polygon	Astrocyte	Non-neuronal	section_A
1565	17732.79	6553.421	Endo L2-6 NOSTRIN	0.928642413	#99796B	L2_polygon	Endothelial	Non-neuronal	section_A
1566	17601.98	6547.747	Astro L1-2 FGFR3 GFAP	0.752727391	#6B8059	L2_polygon	Astrocyte	Non-neuronal	section_A
1567	17815.11	6588.52	Astro L1-2 FGFR3 GFAP	0.660238019	#6B8059	L2_polygon	Astrocyte	Non-neuronal	section_A
1568	16955.42	6598.115	Micro L1-3 TYROBP	0.658100543	#598069	L2_polygon	Microglia	Non-neuronal	section_A
1569	17170.65	6590.629	Astro L1-6 FGFR3 SLC14A1	0.683913964	#665C47	L2_polygon	Astrocyte	Non-neuronal	section_A
1570	16647.19	6603.454	Astro L1-2 FGFR3 GFAP	0.639309992	#6B8059	L1_polygon	Astrocyte	Non-neuronal	section_A
1571	17904.48	6611.145	Inh L1-3 PAX6 SYT6	0.401090215	#9900B3	L2_polygon	VIP	GABAergic neuron	section_A
1572	17531.08	6629.345	Astro L1-6 FGFR3 SLC14A1	0.613287271	#665C47	L2_polygon	Astrocyte	Non-neuronal	section_A
1573	17231.17	6648.295	Astro L1-6 FGFR3 SLC14A1	0.866968349	#665C47	L2_polygon	Astrocyte	Non-neuronal	section_A
1574	16546.63	6636.701	Endo L2-6 NOSTRIN	0.983086056	#99796B	L1_polygon	Endothelial	Non-neuronal	section_A
1575	17773.49	6669.22	Micro L1-3 TYROBP	0.916192384	#598069	L2_polygon	Microglia	Non-neuronal	section_A
1576	17848.38	6695.028	Astro L1-2 FGFR3 GFAP	0.831878008	#6B8059	L2_polygon	Astrocyte	Non-neuronal	section_A
1577	16605.96	6720.345	Astro L1-2 FGFR3 GFAP	0.806045775	#6B8059	L2_polygon	Astrocyte	Non-neuronal	section_A
1578	17478.73	6723.539	Astro L1-2 FGFR3 GFAP	0.754806816	#6B8059	L2_polygon	Astrocyte	Non-neuronal	section_A
1579	17584.34	6746.482	Micro L1-3 TYROBP	0.90411911	#598069	L2_polygon	Microglia	Non-neuronal	section_A
1580	15973.63	6766.224	Astro L1-6 FGFR3 SLC14A1	0.700778868	#665C47	L1_polygon	Astrocyte	Non-neuronal	section_A
1581	17722.53	6761.462	Astro L1-2 FGFR3 GFAP	0.432337977	#6B8059	L2_polygon	Astrocyte	Non-neuronal	section_A
1582	16814.4	6754.56	Endo L2-6 NOSTRIN	0.489328775	#99796B	L2_polygon	Endothelial	Non-neuronal	section_A
1583	17225.55	6786.973	OPC L1-6 PDGFRA	0.950559922	#6B998D	L2_polygon	OPC	Non-neuronal	section_A
1585	16979.23	6801.129	Astro L1-2 FGFR3 GFAP	0.550216817	#6B8059	L2_polygon	Astrocyte	Non-neuronal	section_A
1586	16977.65	6896.359	Micro L1-3 TYROBP	0.57176069	#598069	L2_polygon	Microglia	Non-neuronal	section_A
1587	17310.97	6891.725	Astro L1-2 FGFR3 GFAP	0.613946642	#6B8059	L2_polygon	Astrocyte	Non-neuronal	section_A
1588	17885.04	6981.902	Astro L1-6 FGFR3 SLC14A1	0.863696158	#665C47	L2_polygon	Astrocyte	Non-neuronal	section_A
1589	17727.24	6985.785	Astro L1-2 FGFR3 GFAP	0.749551024	#6B8059	L2_polygon	Astrocyte	Non-neuronal	section_A
1590	17263.78	6998.854	Astro L1-6 FGFR3 SLC14A1	0.919741395	#665C47	L2_polygon	Astrocyte	Non-neuronal	section_A
1591	17482.61	7020.411	Astro L1-6 FGFR3 SLC14A1	0.594343085	#665C47	L2_polygon	Astrocyte	Non-neuronal	section_A
1592	17123.75	7027.581	Endo L2-6 NOSTRIN	0.833709111	#99796B	L2_polygon	Endothelial	Non-neuronal	section_A
1593	17800.75	7037.814	Astro L1-2 FGFR3 GFAP	0.503943241	#6B8059	L2_polygon	Astrocyte	Non-neuronal	section_A
1594	16994.73	7070.503	Micro L1-3 TYROBP	0.959969313	#598069	L2_polygon	Microglia	Non-neuronal	section_A
1595	17634.81	7127.226	Inh L3-5 SST ADGRG6	0.522160088	#804811	L2_polygon	SST	GABAergic neuron	section_A
1596	16867.22	7164.057	Endo L2-6 NOSTRIN	0.812942322	#99796B	L2_polygon	Endothelial	Non-neuronal	section_A
1597	17893.48	7173.913	Astro L1-6 FGFR3 SLC14A1	0.621137622	#665C47	L2_polygon	Astrocyte	Non-neuronal	section_A
1598	17097.95	7166.538	Micro L1-3 TYROBP	0.929210008	#598069	L2_polygon	Microglia	Non-neuronal	section_A
1599	16093	7201.374	Astro L1-6 FGFR3 SLC14A1	0.971287276	#665C47	L2_polygon	Astrocyte	Non-neuronal	section_A
1600	16383.2	7182.973	Endo L2-6 NOSTRIN	0.999983716	#99796B	L2_polygon	Endothelial	Non-neuronal	section_A
1601	16715.42	7213.787	Astro L1-6 FGFR3 SLC14A1	0.939435822	#665C47	L2_polygon	Astrocyte	Non-neuronal	section_A
1602	17164.17	7242.289	Micro L1-3 TYROBP	0.530573123	#598069	L2_polygon	Microglia	Non-neuronal	section_A
1603	16409.24	7265.249	Astro L1-2 FGFR3 GFAP	0.978755928	#6B8059	L2_polygon	Astrocyte	Non-neuronal	section_A
1604	17084.25	7271.197	Astro L1-2 FGFR3 GFAP	0.514580645	#6B8059	L2_polygon	Astrocyte	Non-neuronal	section_A
1605	17329.34	7248.132	Astro L1-2 FGFR3 GFAP	0.657577474	#6B8059	L2_polygon	Astrocyte	Non-neuronal	section_A
1606	16860.4	7284.792	Micro L1-3 TYROBP	0.961895865	#598069	L2_polygon	Microglia	Non-neuronal	section_A
1607	17381.36	7310.514	Endo L2-6 NOSTRIN	0.730920816	#99796B	L2_polygon	Endothelial	Non-neuronal	section_A
1610	16440.18	7346.272	Astro L1-2 FGFR3 GFAP	0.616117659	#6B8059	L2_polygon	Astrocyte	Non-neuronal	section_A
1611	16517.25	7343.226	Astro L1-2 FGFR3 GFAP	0.749815872	#6B8059	L2_polygon	Astrocyte	Non-neuronal	section_A
1612	17813.98	7360.129	Oligo L1-6 OPALIN	1	#476662	L2_polygon	Oligodendrocyte	Non-neuronal	section_A
1613	16996.7	7392.488	Astro L1-2 FGFR3 GFAP	0.982442123	#6B8059	L2_polygon	Astrocyte	Non-neuronal	section_A
1615	17918.05	7437.016	Micro L1-3 TYROBP	0.907378166	#598069	L2_polygon	Microglia	Non-neuronal	section_A
1616	16761.81	7457.177	Astro L1-2 FGFR3 GFAP	0.898719358	#6B8059	L2_polygon	Astrocyte	Non-neuronal	section_A
1617	16834.1	7443.511	OPC L1-6 PDGFRA	0.983008733	#6B998D	L2_polygon	OPC	Non-neuronal	section_A
1618	17646.14	7439.77	Astro L1-6 FGFR3 SLC14A1	0.843270415	#665C47	L2_polygon	Astrocyte	Non-neuronal	section_A
1619	17011.8	7487.764	Astro L1-6 FGFR3 SLC14A1	0.539385465	#665C47	L2_polygon	Astrocyte	Non-neuronal	section_A
1620	17080.43	7481.109	Astro L1-2 FGFR3 GFAP	0.558309051	#6B8059	L2_polygon	Astrocyte	Non-neuronal	section_A
1621	16868.44	7484.335	Astro L1-2 FGFR3 GFAP	0.831543441	#6B8059	L2_polygon	Astrocyte	Non-neuronal	section_A
1622	16101.27	7472.595	Micro L1-3 TYROBP	0.957753697	#598069	L2_polygon	Microglia	Non-neuronal	section_A
1623	16290.43	7471.645	Astro L1-6 FGFR3 SLC14A1	0.346189937	#665C47	L2_polygon	Astrocyte	Non-neuronal	section_A
1624	16691.01	7507.505	Micro L1-3 TYROBP	0.473250062	#598069	L2_polygon	Microglia	Non-neuronal	section_A
1625	17671.84	7528.531	Micro L1-3 TYROBP	0.999745565	#598069	L2_polygon	Microglia	Non-neuronal	section_A
1626	16390.19	7529.784	OPC L1-6 PDGFRA	0.551592794	#6B998D	L2_polygon	OPC	Non-neuronal	section_A
1627	17923.21	7555.257	Astro L1-2 FGFR3 GFAP	0.706009897	#6B8059	L2_polygon	Astrocyte	Non-neuronal	section_A
1628	16282.97	7597.438	Micro L1-3 TYROBP	0.613029962	#598069	L2_polygon	Microglia	Non-neuronal	section_A
1629	17622.93	7597.199	Oligo L1-6 OPALIN	0.986027572	#476662	L2_polygon	Oligodendrocyte	Non-neuronal	section_A
1630	16835.79	7578.298	Micro L1-3 TYROBP	0.500082607	#598069	L2_polygon	Microglia	Non-neuronal	section_A
1631	16425.95	7624.684	Astro L1-2 FGFR3 GFAP	0.839113611	#6B8059	L2_polygon	Astrocyte	Non-neuronal	section_A
1632	16609.14	7608.534	no class	0.261619262		L2_polygon			section_A
1633	16800.74	7631.972	Micro L1-3 TYROBP	0.935133313	#598069	L2_polygon	Microglia	Non-neuronal	section_A
1634	17461.41	7623.937	Inh L2-6 VIP QPCT	0.307964119	#A700FF	L2_polygon	VIP	GABAergic neuron	section_A
1635	16962.43	7634.559	OPC L1-6 PDGFRA	0.974816983	#6B998D	L2_polygon	OPC	Non-neuronal	section_A
1636	16860.66	7661.673	Astro L1-2 FGFR3 GFAP	0.642908898	#6B8059	L2_polygon	Astrocyte	Non-neuronal	section_A
1637	16109.06	7656.722	Astro L1-2 FGFR3 GFAP	0.644628678	#6B8059	L2_polygon	Astrocyte	Non-neuronal	section_A
1638	17734.17	7649.494	Endo L2-6 NOSTRIN	0.969867907	#99796B	L2_polygon	Endothelial	Non-neuronal	section_A
1639	17316.75	7667.153	Astro L1-6 FGFR3 SLC14A1	0.718549215	#665C47	L2_polygon	Astrocyte	Non-neuronal	section_A
1640	17712.52	7745.197	OPC L1-6 PDGFRA	0.813636805	#6B998D	L2_polygon	OPC	Non-neuronal	section_A
1641	16537.48	7754.425	Astro L1-2 FGFR3 GFAP	0.783369688	#6B8059	L2_polygon	Astrocyte	Non-neuronal	section_A
1642	17149.58	7822.775	OPC L1-6 PDGFRA	0.986483025	#6B998D	L2_polygon	OPC	Non-neuronal	section_A
1643	17847.81	7820.662	Astro L1-6 FGFR3 SLC14A1	0.845189642	#665C47	L2_polygon	Astrocyte	Non-neuronal	section_A
1644	16584.15	7868.069	Astro L1-2 FGFR3 GFAP	0.86949515	#6B8059	L2_polygon	Astrocyte	Non-neuronal	section_A
1645	16078.75	7897.647	Astro L1-6 FGFR3 SLC14A1	0.658590971	#665C47	L2_polygon	Astrocyte	Non-neuronal	section_A
1646	17688.31	7896.066	Micro L1-3 TYROBP	0.985018865	#598069	L2_polygon	Microglia	Non-neuronal	section_A
1647	17066.3	7919.704	Endo L2-6 NOSTRIN	0.893399896	#99796B	L2_polygon	Endothelial	Non-neuronal	section_A
1648	16194.55	7902.143	Endo L2-6 NOSTRIN	0.978026068	#99796B	L2_polygon	Endothelial	Non-neuronal	section_A
1649	16693.56	7932.621	Micro L1-3 TYROBP	0.781540674	#598069	L2_polygon	Microglia	Non-neuronal	section_A
1650	16296.62	7904.882	Astro L1-6 FGFR3 SLC14A1	0.559918275	#665C47	L2_polygon	Astrocyte	Non-neuronal	section_A
1651	17759.49	7945.679	Exc L2 LAMP5 LTK	0.807476774	#D9F077	L2_polygon	Layer 2/3	Glutamatergic neuron	section_A
1652	17286.76	7931.574	Astro L1-6 FGFR3 SLC14A1	0.592774783	#665C47	L2_polygon	Astrocyte	Non-neuronal	section_A
1653	16198	7972.546	Micro L1-3 TYROBP	0.778993214	#598069	L2_polygon	Microglia	Non-neuronal	section_A
1654	16256.72	7970.414	Astro L1-2 FGFR3 GFAP	0.782797907	#6B8059	L2_polygon	Astrocyte	Non-neuronal	section_A
1655	19313.28	6041.124	Exc L2 LAMP5 LTK	0.792483638	#D9F077	L2_polygon	Layer 2/3	Glutamatergic neuron	section_A
1656	18519.7	6053.622	Astro L1-6 FGFR3 SLC14A1	0.964777085	#665C47	L2_polygon	Astrocyte	Non-neuronal	section_A
1657	19747	6046.774	Oligo L1-6 OPALIN	0.888420668	#476662	L2_polygon	Oligodendrocyte	Non-neuronal	section_A
1658	19043.45	6079.992	Astro L1-2 FGFR3 GFAP	0.487193271	#6B8059	L2_polygon	Astrocyte	Non-neuronal	section_A
1659	19798.15	6085.701	Micro L1-3 TYROBP	0.78035014	#598069	L2_polygon	Microglia	Non-neuronal	section_A
1660	18811.6	6094.923	Astro L1-6 FGFR3 SLC14A1	0.654485712	#665C47	L2_polygon	Astrocyte	Non-neuronal	section_A
1661	19707.38	6112.675	Endo L2-6 NOSTRIN	0.700302499	#99796B	L2_polygon	Endothelial	Non-neuronal	section_A
1662	19470.12	6130.685	Exc L2 LAMP5 LTK	0.407715972	#D9F077	L2_polygon	Layer 2/3	Glutamatergic neuron	section_A
1663	18316.19	6150.705	Micro L1-3 TYROBP	0.996867925	#598069	L2_polygon	Microglia	Non-neuronal	section_A
1664	18938.45	6142.697	Micro L1-3 TYROBP	0.910015401	#598069	L2_polygon	Microglia	Non-neuronal	section_A
1665	19791.68	6179.447	OPC L1-6 PDGFRA	0.994168769	#6B998D	L2_polygon	OPC	Non-neuronal	section_A
1666	19877.42	6196.321	Inh L2-5 VIP SERPINF1	0.530926561	#B09FFF	L3_polygon	VIP	GABAergic neuron	section_A
1667	18783.98	6231.083	Astro L1-6 FGFR3 SLC14A1	0.917127639	#665C47	L2_polygon	Astrocyte	Non-neuronal	section_A
1668	18870.9	6216.726	Endo L2-6 NOSTRIN	0.975999118	#99796B	L2_polygon	Endothelial	Non-neuronal	section_A
1669	18948.69	6246.189	Micro L1-3 TYROBP	0.693499555	#598069	L2_polygon	Microglia	Non-neuronal	section_A
1670	19266.22	6253.978	Astro L1-6 FGFR3 SLC14A1	0.514556713	#665C47	L2_polygon	Astrocyte	Non-neuronal	section_A
1671	18548.17	6274.677	Micro L1-3 TYROBP	0.978075857	#598069	L2_polygon	Microglia	Non-neuronal	section_A
1672	19853.53	6317.624	Astro L1-2 FGFR3 GFAP	0.852137216	#6B8059	L3_polygon	Astrocyte	Non-neuronal	section_A
1673	19255.26	6348.927	Micro L1-3 TYROBP	0.520113797	#598069	L2_polygon	Microglia	Non-neuronal	section_A
1674	19594.35	6370.874	Endo L2-6 NOSTRIN	0.975368248	#99796B	L2_polygon	Endothelial	Non-neuronal	section_A
1676	18285.22	6407.575	Endo L2-6 NOSTRIN	0.678494646	#99796B	L2_polygon	Endothelial	Non-neuronal	section_A
1677	18483.08	6421.582	Endo L2-6 NOSTRIN	0.988455009	#99796B	L2_polygon	Endothelial	Non-neuronal	section_A
1678	19680.63	6453.796	Astro L1-6 FGFR3 SLC14A1	0.605621797	#665C47	L3_polygon	Astrocyte	Non-neuronal	section_A
1679	18240.46	6493.098	Astro L1-6 FGFR3 SLC14A1	0.666474652	#665C47	L2_polygon	Astrocyte	Non-neuronal	section_A
1680	18789.84	6529.68	Astro L1-6 FGFR3 SLC14A1	0.630383817	#665C47	L2_polygon	Astrocyte	Non-neuronal	section_A
1681	19191.91	6530.661	Astro L1-6 FGFR3 SLC14A1	0.773802681	#665C47	L2_polygon	Astrocyte	Non-neuronal	section_A
1682	18139.78	6561.644	Micro L1-3 TYROBP	0.949839209	#598069	L2_polygon	Microglia	Non-neuronal	section_A
1683	18686.48	6568.161	Micro L1-3 TYROBP	0.997251894	#598069	L2_polygon	Microglia	Non-neuronal	section_A
1684	18969.46	6593.616	Micro L1-3 TYROBP	0.962989021	#598069	L2_polygon	Microglia	Non-neuronal	section_A
1685	18097.51	6634.098	OPC L1-6 PDGFRA	0.999833804	#6B998D	L2_polygon	OPC	Non-neuronal	section_A
1686	18565.35	6688.853	Exc L2 LAMP5 LTK	0.526922015	#D9F077	L2_polygon	Layer 2/3	Glutamatergic neuron	section_A
1687	18068.7	6723.048	Inh L2-6 LAMP5 CA1	0.793008478	#C77963	L2_polygon	LAMP5/PAX6/Other	GABAergic neuron	section_A
1688	18808.83	6714.426	Exc L2 LAMP5 LTK	0.489020213	#D9F077	L2_polygon	Layer 2/3	Glutamatergic neuron	section_A
1689	18485.81	6780.676	Micro L1-3 TYROBP	0.902761297	#598069	L2_polygon	Microglia	Non-neuronal	section_A
1690	19136.87	6781.362	Oligo L1-6 OPALIN	0.981459022	#476662	L2_polygon	Oligodendrocyte	Non-neuronal	section_A
1691	19418.49	6791.398	Astro L1-6 FGFR3 SLC14A1	0.755244754	#665C47	L3_polygon	Astrocyte	Non-neuronal	section_A
1692	19865.71	6801.822	Astro L1-2 FGFR3 GFAP	0.314152599	#6B8059	L3_polygon	Astrocyte	Non-neuronal	section_A
1693	18190.28	6830.447	Astro L1-2 FGFR3 GFAP	0.623701623	#6B8059	L2_polygon	Astrocyte	Non-neuronal	section_A
1694	18904.71	6856.922	Exc L2 LAMP5 LTK	0.545654082	#D9F077	L2_polygon	Layer 2/3	Glutamatergic neuron	section_A
1695	19845.17	6863.021	Inh L1-3 SST CALB1	0.66644633	#BF480D	L3_polygon	SST	GABAergic neuron	section_A
1696	18317.5	6874.838	Astro L1-6 FGFR3 SLC14A1	0.808392935	#665C47	L2_polygon	Astrocyte	Non-neuronal	section_A
1697	18532.68	6881.623	Inh L2-4 VIP SPAG17	0.484933778	#A711C1	L2_polygon	VIP	GABAergic neuron	section_A
1698	19472.51	6912.226	Micro L1-3 TYROBP	0.902696382	#598069	L3_polygon	Microglia	Non-neuronal	section_A
1699	19712.33	6916.413	Micro L1-3 TYROBP	0.941511275	#598069	L3_polygon	Microglia	Non-neuronal	section_A
1700	18413.62	6922.306	Astro L1-6 FGFR3 SLC14A1	0.893454693	#665C47	L2_polygon	Astrocyte	Non-neuronal	section_A
1701	18230.52	6946.134	Astro L1-6 FGFR3 SLC14A1	0.715968878	#665C47	L2_polygon	Astrocyte	Non-neuronal	section_A
1702	19561.89	6950.148	OPC L1-6 PDGFRA	0.334418634	#6B998D	L3_polygon	OPC	Non-neuronal	section_A
1703	18093.31	6952.919	Exc L2 LAMP5 LTK	0.295274473	#D9F077	L2_polygon	Layer 2/3	Glutamatergic neuron	section_A
1704	19844.37	6964.093	Astro L1-2 FGFR3 GFAP	0.616026264	#6B8059	L3_polygon	Astrocyte	Non-neuronal	section_A
1705	18366.34	6997.884	Astro L1-6 FGFR3 SLC14A1	0.527564044	#665C47	L2_polygon	Astrocyte	Non-neuronal	section_A
1706	19649.89	6982.513	Astro L1-6 FGFR3 SLC14A1	0.553069521	#665C47	L3_polygon	Astrocyte	Non-neuronal	section_A
1707	18048.87	7018.938	Exc L4-5 FEZF2 SCN4B	0.56796067	#104F00	L2_polygon	Layer 5 PT	Glutamatergic neuron	section_A
1708	18544.86	7003.217	OPC L1-6 PDGFRA	0.931417902	#6B998D	L2_polygon	OPC	Non-neuronal	section_A
1709	19600.5	7060.486	Astro L1-6 FGFR3 SLC14A1	0.695048077	#665C47	L3_polygon	Astrocyte	Non-neuronal	section_A
1710	17998.61	7054.014	Astro L1-2 FGFR3 GFAP	0.987466461	#6B8059	L2_polygon	Astrocyte	Non-neuronal	section_A
1711	19446.21	7098.138	Astro L1-6 FGFR3 SLC14A1	0.67533772	#665C47	L3_polygon	Astrocyte	Non-neuronal	section_A
1712	18709.63	7127.11	Astro L1-2 FGFR3 GFAP	0.619551307	#6B8059	L2_polygon	Astrocyte	Non-neuronal	section_A
1713	18122.31	7142.884	Astro L1-6 FGFR3 SLC14A1	0.958897331	#665C47	L2_polygon	Astrocyte	Non-neuronal	section_A
1714	19611.16	7138.625	Micro L1-3 TYROBP	0.97229191	#598069	L3_polygon	Microglia	Non-neuronal	section_A
1715	19420.03	7174.31	Astro L1-6 FGFR3 SLC14A1	0.744795987	#665C47	L3_polygon	Astrocyte	Non-neuronal	section_A
1716	19067.44	7198.218	Exc L2 LAMP5 LTK	0.499530041	#D9F077	L3_polygon	Layer 2/3	Glutamatergic neuron	section_A
1717	19295.25	7194.346	Inh L2-6 VIP QPCT	0.480963868	#A700FF	L3_polygon	VIP	GABAergic neuron	section_A
1718	19729.95	7213.621	Inh L3-5 SST ADGRG6	0.604636691	#804811	L3_polygon	SST	GABAergic neuron	section_A
1719	19795.75	7200.975	Inh L3-6 SST NPY	0.418692524	#FFDA50	L3_polygon	SST	GABAergic neuron	section_A
1720	19647.14	7222.309	Micro L1-3 TYROBP	0.675433442	#598069	L3_polygon	Microglia	Non-neuronal	section_A
1721	18576.74	7210.508	Astro L1-2 FGFR3 GFAP	0.707174109	#6B8059	L2_polygon	Astrocyte	Non-neuronal	section_A
1722	18651.22	7253.862	Micro L1-3 TYROBP	0.990680667	#598069	L2_polygon	Microglia	Non-neuronal	section_A
1723	19521.33	7263.526	Inh L2-4 PVALB WFDC2	0.841037218	#BC2B11	L3_polygon	PVALB	GABAergic neuron	section_A
1724	19913.89	7268.134	Exc L2 LAMP5 LTK	0.748093768	#D9F077	L3_polygon	Layer 2/3	Glutamatergic neuron	section_A
1725	18564.8	7301.451	Endo L2-6 NOSTRIN	0.975434213	#99796B	L2_polygon	Endothelial	Non-neuronal	section_A
1726	18869.86	7303.306	Astro L1-2 FGFR3 GFAP	0.771101973	#6B8059	L3_polygon	Astrocyte	Non-neuronal	section_A
1727	18836.83	7396.78	Inh L1-3 SST CALB1	0.49013296	#BF480D	L3_polygon	SST	GABAergic neuron	section_A
1728	19476.19	7396.932	Inh L1-3 SST CALB1	0.416201433	#BF480D	L3_polygon	SST	GABAergic neuron	section_A
1729	19505.56	7467.915	Micro L1-3 TYROBP	0.99899685	#598069	L3_polygon	Microglia	Non-neuronal	section_A
1730	19044.37	7464.261	Astro L1-2 FGFR3 GFAP	0.523094609	#6B8059	L3_polygon	Astrocyte	Non-neuronal	section_A
1731	18876.64	7473.446	Endo L2-6 NOSTRIN	0.868548877	#99796B	L3_polygon	Endothelial	Non-neuronal	section_A
1732	18947.59	7456.032	Astro L1-2 FGFR3 GFAP	0.529412586	#6B8059	L3_polygon	Astrocyte	Non-neuronal	section_A
1733	19837.76	7487.02	Endo L2-6 NOSTRIN	0.99490221	#99796B	L3_polygon	Endothelial	Non-neuronal	section_A
1734	18923.65	7534.968	Endo L2-6 NOSTRIN	0.99314164	#99796B	L3_polygon	Endothelial	Non-neuronal	section_A
1735	19569.72	7520.699	Endo L2-6 NOSTRIN	0.998947418	#99796B	L3_polygon	Endothelial	Non-neuronal	section_A
1736	18989.91	7543.476	Astro L1-6 FGFR3 SLC14A1	0.534401856	#665C47	L3_polygon	Astrocyte	Non-neuronal	section_A
1737	18131.25	7562.848	Astro L1-6 FGFR3 SLC14A1	0.780047702	#665C47	L2_polygon	Astrocyte	Non-neuronal	section_A
1738	18220.54	7556.508	OPC L1-6 PDGFRA	0.760954827	#6B998D	L2_polygon	OPC	Non-neuronal	section_A
1739	19653.44	7598.45	Endo L2-6 NOSTRIN	0.99903193	#99796B	L3_polygon	Endothelial	Non-neuronal	section_A
1740	19489.8	7636.13	Inh L5-6 GAD1 GLP1R	0.609164797	#FF2F7E	L3_polygon	PVALB	GABAergic neuron	section_A
1741	18276.81	7642.385	Astro L1-6 FGFR3 SLC14A1	0.768549513	#665C47	L2_polygon	Astrocyte	Non-neuronal	section_A
1742	18487.07	7628.538	Astro L1-2 FGFR3 GFAP	0.491342395	#6B8059	L3_polygon	Astrocyte	Non-neuronal	section_A
1743	19165.48	7649.669	Astro L1-6 FGFR3 SLC14A1	0.591991791	#665C47	L3_polygon	Astrocyte	Non-neuronal	section_A
1744	18545.55	7681.784	Endo L2-6 NOSTRIN	0.992531559	#99796B	L3_polygon	Endothelial	Non-neuronal	section_A
1745	18422.63	7685.222	Astro L1-2 FGFR3 GFAP	0.944217658	#6B8059	L3_polygon	Astrocyte	Non-neuronal	section_A
1746	19881.02	7735.49	Endo L2-6 NOSTRIN	0.999696738	#99796B	L3_polygon	Endothelial	Non-neuronal	section_A
1747	18119.07	7758.495	Astro L1-2 FGFR3 GFAP	0.511955433	#6B8059	L2_polygon	Astrocyte	Non-neuronal	section_A
1748	18835.47	7760.648	Astro L1-2 FGFR3 GFAP	0.533518482	#6B8059	L3_polygon	Astrocyte	Non-neuronal	section_A
1749	19509.6	7773.35	Micro L1-3 TYROBP	0.873774229	#598069	L3_polygon	Microglia	Non-neuronal	section_A
1750	19440.39	7774.1	Astro L1-6 FGFR3 SLC14A1	0.937969747	#665C47	L3_polygon	Astrocyte	Non-neuronal	section_A
1751	18921.34	7776.368	Astro L1-6 FGFR3 SLC14A1	0.519099555	#665C47	L3_polygon	Astrocyte	Non-neuronal	section_A
1752	19952.08	7797.626	Endo L2-6 NOSTRIN	0.998379917	#99796B	L3_polygon	Endothelial	Non-neuronal	section_A
1753	19209.72	7802.659	Micro L1-3 TYROBP	0.643196682	#598069	L3_polygon	Microglia	Non-neuronal	section_A
1754	19006	7802.257	Astro L1-2 FGFR3 GFAP	0.799021432	#6B8059	L3_polygon	Astrocyte	Non-neuronal	section_A
1755	17997.06	7825.211	Inh L4-5 PVALB MEPE	0.433593316	#994C00	L2_polygon	PVALB	GABAergic neuron	section_A
1757	19875.12	7906.585	OPC L1-6 PDGFRA	0.568578014	#6B998D	L3_polygon	OPC	Non-neuronal	section_A
1758	18169.28	7921.728	Endo L2-6 NOSTRIN	0.856140876	#99796B	L3_polygon	Endothelial	Non-neuronal	section_A
1759	21314.69	6033.968	Astro L1-6 FGFR3 SLC14A1	0.961368264	#665C47	L3_polygon	Astrocyte	Non-neuronal	section_A
1760	20378.37	6078.531	Micro L1-3 TYROBP	0.809819721	#598069	L3_polygon	Microglia	Non-neuronal	section_A
1761	21952.14	6097.56	Inh L5-6 GAD1 GLP1R	0.593831033	#FF2F7E	L3_polygon	PVALB	GABAergic neuron	section_A
1762	20107.63	6104.58	Astro L1-2 FGFR3 GFAP	0.620820965	#6B8059	L3_polygon	Astrocyte	Non-neuronal	section_A
1763	21110.05	6125.7	Astro L1-6 FGFR3 SLC14A1	0.92241628	#665C47	L3_polygon	Astrocyte	Non-neuronal	section_A
1764	21023.4	6096.923	Astro L1-6 FGFR3 SLC14A1	0.811468272	#665C47	L3_polygon	Astrocyte	Non-neuronal	section_A
1765	20269.97	6142.961	Inh L1-2 GAD1 MC4R	0.329090504	#FF7290	L3_polygon	LAMP5/PAX6/Other	GABAergic neuron	section_A
1766	20554.59	6134.728	Astro L1-6 FGFR3 SLC14A1	0.87716997	#665C47	L3_polygon	Astrocyte	Non-neuronal	section_A
1767	20963.95	6133.017	Astro L1-6 FGFR3 SLC14A1	0.598742674	#665C47	L3_polygon	Astrocyte	Non-neuronal	section_A
1768	21040.58	6173.391	Astro L1-6 FGFR3 SLC14A1	0.596469837	#665C47	L3_polygon	Astrocyte	Non-neuronal	section_A
1769	21747.42	6177.838	Astro L1-2 FGFR3 GFAP	0.664637258	#6B8059	L3_polygon	Astrocyte	Non-neuronal	section_A
1771	20916.69	6201.49	Astro L1-6 FGFR3 SLC14A1	0.905455919	#665C47	L3_polygon	Astrocyte	Non-neuronal	section_A
1772	20698.08	6213.175	Inh L1-3 SST CALB1	0.981517961	#BF480D	L3_polygon	SST	GABAergic neuron	section_A
1773	21904.43	6210.065	Astro L1-2 FGFR3 GFAP	0.505013369	#6B8059	L3_polygon	Astrocyte	Non-neuronal	section_A
1774	21021.4	6215.47	Astro L1-2 FGFR3 GFAP	0.555115027	#6B8059	L3_polygon	Astrocyte	Non-neuronal	section_A
1775	20950.61	6248.875	Exc L5-6 FEZF2 ABO	0.172085265	#1F6666	L3_polygon	Layer 6 CT	Glutamatergic neuron	section_A
1776	21019.61	6276.849	Inh L1-3 SST CALB1	0.747614493	#BF480D	L3_polygon	SST	GABAergic neuron	section_A
1777	21166.84	6302.448	Astro L1-6 FGFR3 SLC14A1	0.729149355	#665C47	L3_polygon	Astrocyte	Non-neuronal	section_A
1778	20186.91	6321.766	no class	0.350882722		L3_polygon			section_A
1779	21309.95	6330.778	Endo L2-6 NOSTRIN	0.970051233	#99796B	L3_polygon	Endothelial	Non-neuronal	section_A
1780	20689.8	6345.276	Endo L2-6 NOSTRIN	0.807729122	#99796B	L3_polygon	Endothelial	Non-neuronal	section_A
1781	20000.23	6417.5	Astro L1-2 FGFR3 GFAP	0.834686826	#6B8059	L3_polygon	Astrocyte	Non-neuronal	section_A
1782	20901.99	6415.371	Inh L3-6 SST NPY	0.442190507	#FFDA50	L3_polygon	SST	GABAergic neuron	section_A
1783	20126.53	6427.684	Micro L1-3 TYROBP	0.939990127	#598069	L3_polygon	Microglia	Non-neuronal	section_A
1784	21760.76	6405.1	Endo L2-6 NOSTRIN	0.747074653	#99796B	L3_polygon	Endothelial	Non-neuronal	section_A
1785	21831.3	6425.447	Astro L1-6 FGFR3 SLC14A1	0.781288022	#665C47	L3_polygon	Astrocyte	Non-neuronal	section_A
1786	21738.53	6478.476	Inh L2-6 LAMP5 CA1	0.785338138	#C77963	L3_polygon	LAMP5/PAX6/Other	GABAergic neuron	section_A
1787	21699.34	6519.831	OPC L1-6 PDGFRA	0.79899491	#6B998D	L3_polygon	OPC	Non-neuronal	section_A
1788	21805.98	6517.176	Micro L1-3 TYROBP	0.933695317	#598069	L3_polygon	Microglia	Non-neuronal	section_A
1789	21113.57	6516.729	Endo L2-6 NOSTRIN	0.62123547	#99796B	L3_polygon	Endothelial	Non-neuronal	section_A
1790	21278.22	6601.811	Micro L1-3 TYROBP	0.991592537	#598069	L3_polygon	Microglia	Non-neuronal	section_A
1791	21853.72	6579.356	Endo L2-6 NOSTRIN	0.71612279	#99796B	L3_polygon	Endothelial	Non-neuronal	section_A
1792	21760.27	6634.984	Astro L1-6 FGFR3 SLC14A1	0.747734157	#665C47	L3_polygon	Astrocyte	Non-neuronal	section_A
1793	21877.03	6654.561	Endo L2-6 NOSTRIN	0.976844561	#99796B	L3_polygon	Endothelial	Non-neuronal	section_A
1794	21966.99	6635.826	Astro L1-6 FGFR3 SLC14A1	0.518319894	#665C47	L3_polygon	Astrocyte	Non-neuronal	section_A
1795	20726.07	6652.011	Astro L1-6 FGFR3 SLC14A1	0.816322179	#665C47	L3_polygon	Astrocyte	Non-neuronal	section_A
1796	20654.27	6661.458	Astro L1-6 FGFR3 SLC14A1	0.602352112	#665C47	L3_polygon	Astrocyte	Non-neuronal	section_A
1797	21154.05	6661.542	Micro L1-3 TYROBP	0.997859407	#598069	L3_polygon	Microglia	Non-neuronal	section_A
1798	20577.06	6740.143	Astro L1-2 FGFR3 GFAP	0.963625828	#6B8059	L3_polygon	Astrocyte	Non-neuronal	section_A
1799	21498	6800.906	Astro L1-2 FGFR3 GFAP	0.559698233	#6B8059	L3_polygon	Astrocyte	Non-neuronal	section_A
1800	21446.59	6844.397	Astro L1-2 FGFR3 GFAP	0.597141213	#6B8059	L3_polygon	Astrocyte	Non-neuronal	section_A
1801	21625.94	6879.486	Oligo L1-6 OPALIN	0.989321734	#476662	L3_polygon	Oligodendrocyte	Non-neuronal	section_A
1802	21716.78	6900.439	no class	0.701266699		L3_polygon			section_A
1803	21315.83	6916.801	Micro L1-3 TYROBP	0.876576013	#598069	L3_polygon	Microglia	Non-neuronal	section_A
1804	21210.68	6922.377	Micro L1-3 TYROBP	0.79680692	#598069	L3_polygon	Microglia	Non-neuronal	section_A
1805	21447.06	6933.464	Inh L1-3 SST CALB1	0.666609866	#BF480D	L3_polygon	SST	GABAergic neuron	section_A
1807	20088.96	6934.884	Inh L5-6 GAD1 GLP1R	0.303439727	#FF2F7E	L3_polygon	PVALB	GABAergic neuron	section_A
1808	20256.8	6931.531	OPC L1-6 PDGFRA	0.876743979	#6B998D	L3_polygon	OPC	Non-neuronal	section_A
1809	20349.67	6944.362	Endo L2-6 NOSTRIN	0.965088535	#99796B	L3_polygon	Endothelial	Non-neuronal	section_A
1810	20288.74	7010.003	Astro L1-6 FGFR3 SLC14A1	0.612928262	#665C47	L3_polygon	Astrocyte	Non-neuronal	section_A
1812	20438.86	7001.171	Endo L2-6 NOSTRIN	0.999969137	#99796B	L3_polygon	Endothelial	Non-neuronal	section_A
1813	21728.48	7024.183	Astro L1-6 FGFR3 SLC14A1	0.943021648	#665C47	L3_polygon	Astrocyte	Non-neuronal	section_A
1814	21803.83	7015.102	Astro L1-6 FGFR3 SLC14A1	0.835594449	#665C47	L3_polygon	Astrocyte	Non-neuronal	section_A
1815	20918.83	7004.199	Endo L2-6 NOSTRIN	0.975878297	#99796B	L3_polygon	Endothelial	Non-neuronal	section_A
1816	20959.68	7046.679	Astro L1-6 FGFR3 SLC14A1	0.798833314	#665C47	L3_polygon	Astrocyte	Non-neuronal	section_A
1817	20794.24	7092.174	Astro L1-6 FGFR3 SLC14A1	0.734294308	#665C47	L3_polygon	Astrocyte	Non-neuronal	section_A
1818	21207.45	7121.595	Astro L1-6 FGFR3 SLC14A1	0.84451262	#665C47	L3_polygon	Astrocyte	Non-neuronal	section_A
1819	20726.47	7144.956	Astro L1-6 FGFR3 SLC14A1	0.609946738	#665C47	L3_polygon	Astrocyte	Non-neuronal	section_A
1820	20653.67	7182.728	Astro L1-2 FGFR3 GFAP	0.54578711	#6B8059	L3_polygon	Astrocyte	Non-neuronal	section_A
1821	20094.08	7227.494	Endo L2-6 NOSTRIN	0.708091309	#99796B	L3_polygon	Endothelial	Non-neuronal	section_A
1822	20197.01	7216.441	Astro L1-2 FGFR3 GFAP	0.528165602	#6B8059	L3_polygon	Astrocyte	Non-neuronal	section_A
1823	21031.28	7235.339	Endo L2-6 NOSTRIN	0.999485702	#99796B	L3_polygon	Endothelial	Non-neuronal	section_A
1824	20550.54	7269.726	Endo L2-6 NOSTRIN	0.30368465	#99796B	L3_polygon	Endothelial	Non-neuronal	section_A
1825	20163.26	7302.85	Oligo L1-6 OPALIN	0.409774824	#476662	L3_polygon	Oligodendrocyte	Non-neuronal	section_A
1826	21411.08	7278.278	Astro L1-2 FGFR3 GFAP	0.656031824	#6B8059	L3_polygon	Astrocyte	Non-neuronal	section_A
1827	21854.93	7304.982	Micro L1-3 TYROBP	0.966063534	#598069	L3_polygon	Microglia	Non-neuronal	section_A
1828	21117.93	7299.45	Astro L1-2 FGFR3 GFAP	0.585148271	#6B8059	L3_polygon	Astrocyte	Non-neuronal	section_A
1829	20420.02	7310.366	Inh L2-6 VIP QPCT	0.751732873	#A700FF	L3_polygon	VIP	GABAergic neuron	section_A
1830	20906.54	7329.218	Endo L2-6 NOSTRIN	0.960046217	#99796B	L3_polygon	Endothelial	Non-neuronal	section_A
1831	21028.54	7341.05	Astro L1-2 FGFR3 GFAP	0.526625357	#6B8059	L3_polygon	Astrocyte	Non-neuronal	section_A
1832	21718.52	7360.288	Endo L2-6 NOSTRIN	0.914910263	#99796B	L3_polygon	Endothelial	Non-neuronal	section_A
1833	21282.74	7363.232	Astro L1-2 FGFR3 GFAP	0.885757905	#6B8059	L3_polygon	Astrocyte	Non-neuronal	section_A
1834	21097.33	7397.773	Astro L1-2 FGFR3 GFAP	0.500361165	#6B8059	L3_polygon	Astrocyte	Non-neuronal	section_A
1835	20978.71	7416.186	Astro L1-2 FGFR3 GFAP	0.807731463	#6B8059	L3_polygon	Astrocyte	Non-neuronal	section_A
1836	20367.39	7432.497	Micro L1-3 TYROBP	0.993482782	#598069	L3_polygon	Microglia	Non-neuronal	section_A
1837	20216.05	7472.348	Astro L1-6 FGFR3 SLC14A1	0.561931513	#665C47	L3_polygon	Astrocyte	Non-neuronal	section_A
1839	21855.97	7491.635	Astro L1-2 FGFR3 GFAP	0.980196906	#6B8059	L3_polygon	Astrocyte	Non-neuronal	section_A
1840	20843.95	7510.714	Endo L2-6 NOSTRIN	0.987308218	#99796B	L3_polygon	Endothelial	Non-neuronal	section_A
1841	20927.71	7513.849	Astro L1-6 FGFR3 SLC14A1	0.647846475	#665C47	L3_polygon	Astrocyte	Non-neuronal	section_A
1842	21767.8	7521.358	Micro L1-3 TYROBP	0.635005988	#598069	L3_polygon	Microglia	Non-neuronal	section_A
1843	20031.5	7496.386	Astro L1-6 FGFR3 SLC14A1	0.615031707	#665C47	L3_polygon	Astrocyte	Non-neuronal	section_A
1844	20247.23	7521.877	Astro L1-6 FGFR3 SLC14A1	0.4113511	#665C47	L3_polygon	Astrocyte	Non-neuronal	section_A
1845	21164.22	7525.093	Endo L2-6 NOSTRIN	0.710916914	#99796B	L3_polygon	Endothelial	Non-neuronal	section_A
1846	20176.45	7564.556	Micro L1-3 TYROBP	0.999943117	#598069	L3_polygon	Microglia	Non-neuronal	section_A
1847	20045.56	7594.437	Inh L4-6 SST B3GAT2	0.436147458	#FFBB33	L3_polygon	SST	GABAergic neuron	section_A
1848	21250.73	7575.22	Astro L1-2 FGFR3 GFAP	0.943234111	#6B8059	L3_polygon	Astrocyte	Non-neuronal	section_A
1849	20303.18	7611.945	OPC L1-6 PDGFRA	0.939441062	#6B998D	L3_polygon	OPC	Non-neuronal	section_A
1850	21308.04	7643.313	Astro L1-6 FGFR3 SLC14A1	0.805842845	#665C47	L3_polygon	Astrocyte	Non-neuronal	section_A
1851	21929.26	7703.412	Astro L1-6 FGFR3 SLC14A1	0.935604861	#665C47	L3_polygon	Astrocyte	Non-neuronal	section_A
1852	21794.66	7722.153	Astro L1-2 FGFR3 GFAP	0.868848821	#6B8059	L3_polygon	Astrocyte	Non-neuronal	section_A
1853	20619.99	7775.843	Inh L5-6 GAD1 GLP1R	0.515713305	#FF2F7E	L3_polygon	PVALB	GABAergic neuron	section_A
1854	20732.55	7788.56	Astro L1-2 FGFR3 GFAP	0.807520616	#6B8059	L3_polygon	Astrocyte	Non-neuronal	section_A
1855	21718.64	7797.241	Micro L1-3 TYROBP	0.804406061	#598069	L3_polygon	Microglia	Non-neuronal	section_A
1856	21860.64	7830.022	Astro L1-6 FGFR3 SLC14A1	0.510343022	#665C47	L3_polygon	Astrocyte	Non-neuronal	section_A
1857	20372.16	7843.683	Astro L1-2 FGFR3 GFAP	0.672653194	#6B8059	L3_polygon	Astrocyte	Non-neuronal	section_A
1858	21001.19	7847.456	Astro L1-2 FGFR3 GFAP	0.636643128	#6B8059	L3_polygon	Astrocyte	Non-neuronal	section_A
1860	20265.33	7900.556	Astro L1-2 FGFR3 GFAP	0.57060047	#6B8059	L3_polygon	Astrocyte	Non-neuronal	section_A
1861	20441.1	7944.261	Astro L1-2 FGFR3 GFAP	0.599665278	#6B8059	L3_polygon	Astrocyte	Non-neuronal	section_A
1862	21845.22	7951.349	Astro L1-2 FGFR3 GFAP	0.504572407	#6B8059	L3_polygon	Astrocyte	Non-neuronal	section_A
1863	21447.34	7952.26	Astro L1-2 FGFR3 GFAP	0.79676503	#6B8059	L3_polygon	Astrocyte	Non-neuronal	section_A
1864	22994.03	6040.962	Inh L1-3 SST CALB1	0.790335646	#BF480D	L3_polygon	SST	GABAergic neuron	section_A
1865	22494.1	6000.137	Inh L1-3 SST CALB1	0.674395509	#BF480D	L3_polygon	SST	GABAergic neuron	section_A
1866	23298.62	6077.182	Micro L1-3 TYROBP	0.760762013	#598069	L3_polygon	Microglia	Non-neuronal	section_A
1867	23426.36	6003.274	Endo L2-6 NOSTRIN	0.988010944	#99796B	L3_polygon	Endothelial	Non-neuronal	section_A
1868	22648.4	6089.515	Astro L1-6 FGFR3 SLC14A1	0.591547205	#665C47	L3_polygon	Astrocyte	Non-neuronal	section_A
1869	23549.03	6117.203	Endo L2-6 NOSTRIN	0.444481603	#99796B	L3_polygon	Endothelial	Non-neuronal	section_A
1871	22221.37	6137.938	Astro L1-6 FGFR3 SLC14A1	0.566339002	#665C47	L3_polygon	Astrocyte	Non-neuronal	section_A
1872	23440.58	6154.938	Endo L2-6 NOSTRIN	0.989048914	#99796B	L3_polygon	Endothelial	Non-neuronal	section_A
1874	23415.35	6218.942	Micro L1-3 TYROBP	0.513652616	#598069	L3_polygon	Microglia	Non-neuronal	section_A
1876	22317.63	6217.563	Astro L1-6 FGFR3 SLC14A1	0.719705628	#665C47	L3_polygon	Astrocyte	Non-neuronal	section_A
1877	22391.85	6207.169	Astro L1-2 FGFR3 GFAP	0.534053773	#6B8059	L3_polygon	Astrocyte	Non-neuronal	section_A
1882	22191.57	6244.833	Micro L1-3 TYROBP	0.901584351	#598069	L3_polygon	Microglia	Non-neuronal	section_A
1885	23764.62	6267.972	Micro L1-3 TYROBP	0.956837516	#598069	L3_polygon	Microglia	Non-neuronal	section_A
1886	23026.04	6310.989	Astro L1-6 FGFR3 SLC14A1	0.596639709	#665C47	L3_polygon	Astrocyte	Non-neuronal	section_A
1888	22956.69	6337.513	Astro L1-2 FGFR3 GFAP	0.843773592	#6B8059	L3_polygon	Astrocyte	Non-neuronal	section_A
1889	22437.99	6336.796	Astro L1-2 FGFR3 GFAP	0.588648997	#6B8059	L3_polygon	Astrocyte	Non-neuronal	section_A
1890	22792.66	6361.482	Micro L1-3 TYROBP	0.864712752	#598069	L3_polygon	Microglia	Non-neuronal	section_A
1892	22493	6356.961	Astro L1-2 FGFR3 GFAP	0.590674292	#6B8059	L3_polygon	Astrocyte	Non-neuronal	section_A
1893	22054.21	6398.969	Micro L1-3 TYROBP	0.470196234	#598069	L3_polygon	Microglia	Non-neuronal	section_A
1894	22484	6419.783	Astro L1-2 FGFR3 GFAP	0.642393766	#6B8059	L3_polygon	Astrocyte	Non-neuronal	section_A
1895	23124.62	6413.735	Astro L1-6 FGFR3 SLC14A1	0.649549019	#665C47	L3_polygon	Astrocyte	Non-neuronal	section_A
1899	22269.7	6471.932	Oligo L1-6 OPALIN	0.99995788	#476662	L3_polygon	Oligodendrocyte	Non-neuronal	section_A
1900	22452.95	6494.363	Astro L1-6 FGFR3 SLC14A1	0.530880763	#665C47	L3_polygon	Astrocyte	Non-neuronal	section_A
1901	23237.48	6494.717	OPC L1-6 PDGFRA	0.531618804	#6B998D	L3_polygon	OPC	Non-neuronal	section_A
1902	22768.01	6529.364	Astro L1-6 FGFR3 SLC14A1	0.826325468	#665C47	L3_polygon	Astrocyte	Non-neuronal	section_A
1903	22634.92	6541.565	Astro L1-6 FGFR3 SLC14A1	0.522528224	#665C47	L3_polygon	Astrocyte	Non-neuronal	section_A
1904	22938.63	6575.077	Astro L1-2 FGFR3 GFAP	0.658045183	#6B8059	L3_polygon	Astrocyte	Non-neuronal	section_A
1905	22820.93	6596.622	Astro L1-2 FGFR3 GFAP	0.615253758	#6B8059	L3_polygon	Astrocyte	Non-neuronal	section_A
1906	22880.77	6622.626	Astro L1-2 FGFR3 GFAP	0.766500721	#6B8059	L3_polygon	Astrocyte	Non-neuronal	section_A
1907	22159.21	6636.913	Astro L1-6 FGFR3 SLC14A1	0.64860184	#665C47	L3_polygon	Astrocyte	Non-neuronal	section_A
1908	23083.55	6606.732	Astro L1-2 FGFR3 GFAP	0.645660897	#6B8059	L3_polygon	Astrocyte	Non-neuronal	section_A
1909	22604.83	6629.043	Astro L1-6 FGFR3 SLC14A1	0.912327276	#665C47	L3_polygon	Astrocyte	Non-neuronal	section_A
1911	23030.79	6673.166	Astro L1-6 FGFR3 SLC14A1	0.634858339	#665C47	L3_polygon	Astrocyte	Non-neuronal	section_A
1912	22328.81	6678.708	Astro L1-6 FGFR3 SLC14A1	0.543863016	#665C47	L3_polygon	Astrocyte	Non-neuronal	section_A
1913	23074.64	6725.377	Astro L1-2 FGFR3 GFAP	0.697421714	#6B8059	L3_polygon	Astrocyte	Non-neuronal	section_A
1914	22257	6706.439	Astro L1-2 FGFR3 GFAP	0.764161576	#6B8059	L3_polygon	Astrocyte	Non-neuronal	section_A
1915	23573.32	6727.786	Astro L1-6 FGFR3 SLC14A1	0.811273892	#665C47	L3_polygon	Astrocyte	Non-neuronal	section_A
1916	22325.23	6754.282	Astro L1-6 FGFR3 SLC14A1	0.528920706	#665C47	L3_polygon	Astrocyte	Non-neuronal	section_A
1917	22645.85	6741.651	Astro L1-2 FGFR3 GFAP	0.788043845	#6B8059	L3_polygon	Astrocyte	Non-neuronal	section_A
1918	23289.48	6786.25	Astro L1-2 FGFR3 GFAP	0.858006626	#6B8059	L3_polygon	Astrocyte	Non-neuronal	section_A
1919	22035.28	6782.422	Astro L1-6 FGFR3 SLC14A1	0.519607779	#665C47	L3_polygon	Astrocyte	Non-neuronal	section_A
1920	22102.51	6805.811	Astro L1-2 FGFR3 GFAP	0.676294571	#6B8059	L3_polygon	Astrocyte	Non-neuronal	section_A
1921	22050.38	6914.845	Astro L1-2 FGFR3 GFAP	0.630787667	#6B8059	L3_polygon	Astrocyte	Non-neuronal	section_A
1922	22838.21	7043.484	Micro L1-3 TYROBP	0.895027454	#598069	L3_polygon	Microglia	Non-neuronal	section_A
1923	23407.58	7048.312	Astro L1-6 FGFR3 SLC14A1	0.644002683	#665C47	L3_polygon	Astrocyte	Non-neuronal	section_A
1924	23055.72	7053.531	OPC L1-6 PDGFRA	0.999999997	#6B998D	L3_polygon	OPC	Non-neuronal	section_A
1925	22837.06	7110.198	Astro L1-2 FGFR3 GFAP	0.5275476	#6B8059	L3_polygon	Astrocyte	Non-neuronal	section_A
1926	22487.84	7081.521	Endo L2-6 NOSTRIN	0.900430606	#99796B	L3_polygon	Endothelial	Non-neuronal	section_A
1927	22409.26	7099.412	Endo L2-6 NOSTRIN	0.925920801	#99796B	L3_polygon	Endothelial	Non-neuronal	section_A
1928	23120.34	7117.63	Astro L1-2 FGFR3 GFAP	0.730328478	#6B8059	L3_polygon	Astrocyte	Non-neuronal	section_A
1929	23472.48	7133.995	Astro L1-6 FGFR3 SLC14A1	0.86707286	#665C47	L3_polygon	Astrocyte	Non-neuronal	section_A
1930	23376.87	7144.767	Astro L1-2 FGFR3 GFAP	0.876980504	#6B8059	L3_polygon	Astrocyte	Non-neuronal	section_A
1931	23118.16	7180.862	Astro L1-6 FGFR3 SLC14A1	0.911250038	#665C47	L3_polygon	Astrocyte	Non-neuronal	section_A
1932	23177.49	7199.876	Astro L1-2 FGFR3 GFAP	0.569200487	#6B8059	L3_polygon	Astrocyte	Non-neuronal	section_A
1933	23661.39	7196.951	Micro L1-3 TYROBP	0.91599822	#598069	L3_polygon	Microglia	Non-neuronal	section_A
1934	23404.96	7234.148	Inh L1-3 SST CALB1	0.625859842	#BF480D	L3_polygon	SST	GABAergic neuron	section_A
1935	23754.42	7206.422	Astro L1-6 FGFR3 SLC14A1	0.834718958	#665C47	L3_polygon	Astrocyte	Non-neuronal	section_A
1936	23814.12	7212.309	Astro L1-2 FGFR3 GFAP	0.888139077	#6B8059	L3_polygon	Astrocyte	Non-neuronal	section_A
1937	23892.34	7265.325	Endo L2-6 NOSTRIN	0.73475711	#99796B	L3_polygon	Endothelial	Non-neuronal	section_A
1939	23770.32	7280.375	Endo L2-6 NOSTRIN	0.999445833	#99796B	L3_polygon	Endothelial	Non-neuronal	section_A
1940	23974.2	7288.348	Astro L1-2 FGFR3 GFAP	0.611098759	#6B8059	L3_polygon	Astrocyte	Non-neuronal	section_A
1941	22551.26	7299.034	OPC L1-6 PDGFRA	0.679047843	#6B998D	L3_polygon	OPC	Non-neuronal	section_A
1942	22850.47	7289.586	Astro L1-6 FGFR3 SLC14A1	0.631938204	#665C47	L3_polygon	Astrocyte	Non-neuronal	section_A
1943	22381.01	7324.221	Micro L1-3 TYROBP	0.812687724	#598069	L3_polygon	Microglia	Non-neuronal	section_A
1944	22911.11	7350.114	Astro L1-6 FGFR3 SLC14A1	0.67916171	#665C47	L3_polygon	Astrocyte	Non-neuronal	section_A
1945	23727.75	7349.989	Astro L1-6 FGFR3 SLC14A1	0.567637329	#665C47	L3_polygon	Astrocyte	Non-neuronal	section_A
1946	23586.36	7340.914	Endo L2-6 NOSTRIN	0.492687516	#99796B	L3_polygon	Endothelial	Non-neuronal	section_A
1947	23657.93	7393.464	Endo L2-6 NOSTRIN	0.849823161	#99796B	L3_polygon	Endothelial	Non-neuronal	section_A
1949	22122.68	7386.212	Astro L1-2 FGFR3 GFAP	0.749150801	#6B8059	L3_polygon	Astrocyte	Non-neuronal	section_A
1950	21995.03	7470.786	Endo L2-6 NOSTRIN	0.728855526	#99796B	L3_polygon	Endothelial	Non-neuronal	section_A
1951	23291.42	7455.836	Astro L1-2 FGFR3 GFAP	0.784065128	#6B8059	L3_polygon	Astrocyte	Non-neuronal	section_A
1953	22218.29	7473.508	Astro L1-2 FGFR3 GFAP	0.739154282	#6B8059	L3_polygon	Astrocyte	Non-neuronal	section_A
1954	22103.88	7503.257	Micro L1-3 TYROBP	0.999582746	#598069	L3_polygon	Microglia	Non-neuronal	section_A
1955	23017.29	7498.725	Endo L2-6 NOSTRIN	0.895600738	#99796B	L3_polygon	Endothelial	Non-neuronal	section_A
1956	22785.79	7495.52	Micro L1-3 TYROBP	0.919175397	#598069	L3_polygon	Microglia	Non-neuronal	section_A
1957	22955.18	7495.399	Endo L2-6 NOSTRIN	0.64663242	#99796B	L3_polygon	Endothelial	Non-neuronal	section_A
1958	23960.28	7512.782	Inh L2-4 PVALB WFDC2	0.405039263	#BC2B11	L3_polygon	PVALB	GABAergic neuron	section_A
1959	22612.19	7604.358	Astro L1-2 FGFR3 GFAP	0.61121791	#6B8059	L3_polygon	Astrocyte	Non-neuronal	section_A
1960	22366.48	7646.079	Astro L1-6 FGFR3 SLC14A1	0.944032994	#665C47	L3_polygon	Astrocyte	Non-neuronal	section_A
1961	22232.01	7683.837	Astro L1-6 FGFR3 SLC14A1	0.946934407	#665C47	L3_polygon	Astrocyte	Non-neuronal	section_A
1962	23931.51	7756.821	Inh L1-3 SST CALB1	0.571551871	#BF480D	L3_polygon	SST	GABAergic neuron	section_A
1963	23339.16	7745.148	Endo L2-6 NOSTRIN	0.44781418	#99796B	L3_polygon	Endothelial	Non-neuronal	section_A
1964	23406.28	7804.884	Micro L1-3 TYROBP	0.789284945	#598069	L3_polygon	Microglia	Non-neuronal	section_A
1965	22871.68	7806.406	Micro L1-3 TYROBP	0.962300671	#598069	L3_polygon	Microglia	Non-neuronal	section_A
1966	23299.81	7812.031	Endo L2-6 NOSTRIN	0.925335555	#99796B	L3_polygon	Endothelial	Non-neuronal	section_A
1967	23111.63	7827.178	OPC L1-6 PDGFRA	0.8312462	#6B998D	L3_polygon	OPC	Non-neuronal	section_A
1968	22203.93	7816.671	Astro L1-6 FGFR3 SLC14A1	0.546493963	#665C47	L3_polygon	Astrocyte	Non-neuronal	section_A
1969	23755.13	7835.559	Astro L1-6 FGFR3 SLC14A1	0.991040549	#665C47	L3_polygon	Astrocyte	Non-neuronal	section_A
1970	22099.37	7842.66	Endo L2-6 NOSTRIN	0.786607934	#99796B	L3_polygon	Endothelial	Non-neuronal	section_A
1971	22575.52	7871.721	Astro L1-2 FGFR3 GFAP	0.500226922	#6B8059	L3_polygon	Astrocyte	Non-neuronal	section_A
1972	22677.79	7888.409	Astro L1-6 FGFR3 SLC14A1	0.915001758	#665C47	L3_polygon	Astrocyte	Non-neuronal	section_A
1973	23368.27	7909.311	Endo L2-6 NOSTRIN	0.989074179	#99796B	L3_polygon	Endothelial	Non-neuronal	section_A
1974	23554.4	7889.818	Exc L2-3 LINC00507 FREM3	0.797782928	#7AE6AB	L3_polygon	Layer 2/3	Glutamatergic neuron	section_A
1975	22204.54	7915.44	Astro L1-2 FGFR3 GFAP	0.62013843	#6B8059	L3_polygon	Astrocyte	Non-neuronal	section_A
1976	22757.62	7938.562	Inh L5-6 PVALB LGR5	0.480803049	#ED4C50	L3_polygon	PVALB	GABAergic neuron	section_A
1977	22047.04	7943.416	Endo L2-6 NOSTRIN	0.852303699	#99796B	L3_polygon	Endothelial	Non-neuronal	section_A
1979	24354.95	6024.39	Astro L1-2 FGFR3 GFAP	0.882813783	#6B8059	L3_polygon	Astrocyte	Non-neuronal	section_A
1980	25951.3	6068.026	Endo L2-6 NOSTRIN	0.987210019	#99796B	L3_polygon	Endothelial	Non-neuronal	section_A
1982	25791.33	6110.833	Exc L2-4 LINC00507 GLP2R	0.274987139	#A6E6A9	L3_polygon	Layer 2/3	Glutamatergic neuron	section_A
1983	25417.47	6126.657	Micro L1-3 TYROBP	0.873705927	#598069	L3_polygon	Microglia	Non-neuronal	section_A
1984	24598.64	6152.362	Exc L2-3 LINC00507 FREM3	0.858791371	#7AE6AB	L3_polygon	Layer 2/3	Glutamatergic neuron	section_A
1985	25465.19	6181.715	Astro L1-6 FGFR3 SLC14A1	0.577896737	#665C47	L3_polygon	Astrocyte	Non-neuronal	section_A
1986	24828.74	6188.048	Astro L1-2 FGFR3 GFAP	0.670326989	#6B8059	L3_polygon	Astrocyte	Non-neuronal	section_A
1987	25874.58	6190.365	Exc L3-5 RORB COL22A1	0.18660164	#00A79D	L3_polygon	Layer 4	Glutamatergic neuron	section_A
1988	25773.11	6223.991	Micro L1-3 TYROBP	0.956483425	#598069	L3_polygon	Microglia	Non-neuronal	section_A
1989	24722.32	6236.891	no class	0.210195536		L3_polygon			section_A
1990	24644.75	6258.835	Exc L2-4 LINC00507 GLP2R	0.428388742	#A6E6A9	L3_polygon	Layer 2/3	Glutamatergic neuron	section_A
1991	25754.5	6307.489	Micro L1-3 TYROBP	0.573906273	#598069	L3_polygon	Microglia	Non-neuronal	section_A
1992	24107.93	6321.009	Endo L2-6 NOSTRIN	0.977013637	#99796B	L3_polygon	Endothelial	Non-neuronal	section_A
1993	24538.29	6356.314	Astro L1-6 FGFR3 SLC14A1	0.857265348	#665C47	L3_polygon	Astrocyte	Non-neuronal	section_A
1994	25044.86	6456.279	Astro L1-2 FGFR3 GFAP	0.859333118	#6B8059	L3_polygon	Astrocyte	Non-neuronal	section_A
1995	24524.32	6452.241	Astro L1-2 FGFR3 GFAP	0.592229708	#6B8059	L3_polygon	Astrocyte	Non-neuronal	section_A
1996	24682.39	6540.428	Astro L1-6 FGFR3 SLC14A1	0.597048462	#665C47	L3_polygon	Astrocyte	Non-neuronal	section_A
1997	24505.71	6545.781	Exc L2-3 LINC00507 FREM3	0.56476269	#7AE6AB	L3_polygon	Layer 2/3	Glutamatergic neuron	section_A
1998	24021.69	6564.566	Inh L5-6 GAD1 GLP1R	0.473292992	#FF2F7E	L3_polygon	PVALB	GABAergic neuron	section_A
1999	24360.6	6583.827	Astro L1-2 FGFR3 GFAP	0.689756654	#6B8059	L3_polygon	Astrocyte	Non-neuronal	section_A
2000	24430.24	6621.788	OPC L1-6 PDGFRA	0.414152092	#6B998D	L3_polygon	OPC	Non-neuronal	section_A
2001	25788.13	6630.921	Exc L2-4 LINC00507 GLP2R	0.380304795	#A6E6A9	L3_polygon	Layer 2/3	Glutamatergic neuron	section_A
2002	24412.8	6760.345	Astro L1-6 FGFR3 SLC14A1	0.533871778	#665C47	L3_polygon	Astrocyte	Non-neuronal	section_A
2003	25567.07	6790.499	Astro L1-6 FGFR3 SLC14A1	0.92796888	#665C47	L3_polygon	Astrocyte	Non-neuronal	section_A
2004	25278.79	6822.393	Oligo L1-6 OPALIN	0.994434147	#476662	L3_polygon	Oligodendrocyte	Non-neuronal	section_A
2005	24830.47	6822.503	Micro L1-3 TYROBP	0.732952049	#598069	L3_polygon	Microglia	Non-neuronal	section_A
2006	24453.86	6835.64	Astro L1-2 FGFR3 GFAP	0.757259464	#6B8059	L3_polygon	Astrocyte	Non-neuronal	section_A
2007	24591.08	6851.382	Astro L1-2 FGFR3 GFAP	0.828315092	#6B8059	L3_polygon	Astrocyte	Non-neuronal	section_A
2008	25113.3	6830.358	Micro L1-3 TYROBP	0.84333158	#598069	L3_polygon	Microglia	Non-neuronal	section_A
2009	23963.26	6875.051	Inh L2-6 LAMP5 CA1	0.994102142	#C77963	L3_polygon	LAMP5/PAX6/Other	GABAergic neuron	section_A
2010	25904.04	6871.134	Endo L2-6 NOSTRIN	0.974492894	#99796B	L3_polygon	Endothelial	Non-neuronal	section_A
2011	24543.07	6880.022	Inh L2-4 SST FRZB	0.355610835	#FF554D	L3_polygon	SST	GABAergic neuron	section_A
2012	24217.93	6888.153	Endo L2-6 NOSTRIN	0.911465635	#99796B	L3_polygon	Endothelial	Non-neuronal	section_A
2013	25037.17	6918.681	Micro L1-3 TYROBP	0.923344713	#598069	L3_polygon	Microglia	Non-neuronal	section_A
2015	24493.45	6937.921	Micro L1-3 TYROBP	0.864954596	#598069	L3_polygon	Microglia	Non-neuronal	section_A
2016	25352.84	6924.219	Inh L2-4 PVALB WFDC2	0.428683793	#BC2B11	L3_polygon	PVALB	GABAergic neuron	section_A
2017	24863.73	6959.462	Micro L1-3 TYROBP	0.981000467	#598069	L3_polygon	Microglia	Non-neuronal	section_A
2018	25815.17	6976.731	Oligo L1-6 OPALIN	0.612776943	#476662	L3_polygon	Oligodendrocyte	Non-neuronal	section_A
2019	25565.49	6983.915	Astro L1-2 FGFR3 GFAP	0.694877262	#6B8059	L3_polygon	Astrocyte	Non-neuronal	section_A
2020	25174.81	7001.715	Endo L2-6 NOSTRIN	0.845671085	#99796B	L3_polygon	Endothelial	Non-neuronal	section_A
2021	25356.98	7050.274	Exc L4-5 FEZF2 SCN4B	0.415649803	#104F00	L3_polygon	Layer 5 PT	Glutamatergic neuron	section_A
2022	24498.89	7039.053	Endo L2-6 NOSTRIN	0.72726259	#99796B	L3_polygon	Endothelial	Non-neuronal	section_A
2023	25949.55	7032.394	Exc L3-5 RORB ESR1	0.210473039	#00DDC5	L3_polygon	Layer 4	Glutamatergic neuron	section_A
2024	25085.21	7096.61	Oligo L1-6 OPALIN	0.36327262	#476662	L3_polygon	Oligodendrocyte	Non-neuronal	section_A
2025	25166.31	7117.376	Endo L2-6 NOSTRIN	0.788813564	#99796B	L3_polygon	Endothelial	Non-neuronal	section_A
2026	24894.52	7108.65	Astro L1-2 FGFR3 GFAP	0.973473591	#6B8059	L3_polygon	Astrocyte	Non-neuronal	section_A
2028	24112.01	7145.507	Astro L1-6 FGFR3 SLC14A1	0.539234382	#665C47	L3_polygon	Astrocyte	Non-neuronal	section_A
2029	25395.82	7158.321	Endo L2-6 NOSTRIN	0.999786944	#99796B	L3_polygon	Endothelial	Non-neuronal	section_A
2030	24351.4	7164.249	OPC L1-6 PDGFRA	0.947741481	#6B998D	L3_polygon	OPC	Non-neuronal	section_A
2031	24274.18	7188.648	Endo L2-6 NOSTRIN	0.986361641	#99796B	L3_polygon	Endothelial	Non-neuronal	section_A
2032	25857.69	7181.098	Micro L1-3 TYROBP	0.999690387	#598069	L3_polygon	Microglia	Non-neuronal	section_A
2033	24963.94	7195.079	Exc L2-4 LINC00507 GLP2R	0.313683996	#A6E6A9	L3_polygon	Layer 2/3	Glutamatergic neuron	section_A
2034	25325.54	7187.307	Micro L1-3 TYROBP	0.506564553	#598069	L3_polygon	Microglia	Non-neuronal	section_A
2035	24575.85	7169.542	Astro L1-2 FGFR3 GFAP	0.759514751	#6B8059	L3_polygon	Astrocyte	Non-neuronal	section_A
2036	25552.65	7209.55	no class	0.150182099		L3_polygon			section_A
2037	25634.92	7209.373	Exc L5-6 THEMIS C1QL3	0.136782329	#A19922	L3_polygon	Layer 6 IT	Glutamatergic neuron	section_A
2038	25349.83	7243.544	Endo L2-6 NOSTRIN	0.957274665	#99796B	L3_polygon	Endothelial	Non-neuronal	section_A
2039	24622.92	7216.162	Astro L1-6 FGFR3 SLC14A1	0.672327181	#665C47	L3_polygon	Astrocyte	Non-neuronal	section_A
2040	25688.47	7239.633	Astro L1-6 FGFR3 SLC14A1	0.485199622	#665C47	L3_polygon	Astrocyte	Non-neuronal	section_A
2041	24462.86	7233.702	Astro L1-6 FGFR3 SLC14A1	0.536180423	#665C47	L3_polygon	Astrocyte	Non-neuronal	section_A
2042	24593.44	7265.07	Astro L1-2 FGFR3 GFAP	0.641010508	#6B8059	L3_polygon	Astrocyte	Non-neuronal	section_A
2043	24362.06	7263.809	Astro L1-2 FGFR3 GFAP	0.653571331	#6B8059	L3_polygon	Astrocyte	Non-neuronal	section_A
2044	25910.18	7297.706	Endo L2-6 NOSTRIN	0.964536761	#99796B	L3_polygon	Endothelial	Non-neuronal	section_A
2045	24533.56	7298.953	Endo L2-6 NOSTRIN	0.958151287	#99796B	L3_polygon	Endothelial	Non-neuronal	section_A
2046	25970.06	7294.611	Astro L1-2 FGFR3 GFAP	0.58803085	#6B8059	L3_polygon	Astrocyte	Non-neuronal	section_A
2047	25811.32	7310.015	Endo L2-6 NOSTRIN	0.944514962	#99796B	L3_polygon	Endothelial	Non-neuronal	section_A
2049	25638.77	7347.124	Exc L3-5 RORB FILIP1L	0.129862815	#0094C2	L3_polygon	Layer 4	Glutamatergic neuron	section_A
2051	24370.07	7364.132	Micro L1-3 TYROBP	0.957957519	#598069	L3_polygon	Microglia	Non-neuronal	section_A
2052	25577.28	7401.81	Exc L2-4 LINC00507 GLP2R	0.868489017	#A6E6A9	L3_polygon	Layer 2/3	Glutamatergic neuron	section_A
2055	24994.32	7410.679	Micro L1-3 TYROBP	0.98865278	#598069	L3_polygon	Microglia	Non-neuronal	section_A
2056	25691.83	7413.407	no class	0.208809915		L3_polygon			section_A
2057	25100.68	7410.073	Endo L2-6 NOSTRIN	0.97526865	#99796B	L3_polygon	Endothelial	Non-neuronal	section_A
2058	25196.39	7433.388	Micro L1-3 TYROBP	0.809694861	#598069	L3_polygon	Microglia	Non-neuronal	section_A
2059	24839.44	7443.096	Exc L2-4 LINC00507 GLP2R	0.132668175	#A6E6A9	L3_polygon	Layer 2/3	Glutamatergic neuron	section_A
2060	25123.51	7470.675	Endo L2-6 NOSTRIN	0.787356483	#99796B	L3_polygon	Endothelial	Non-neuronal	section_A
2061	24727.2	7449.66	Micro L1-3 TYROBP	0.994136225	#598069	L3_polygon	Microglia	Non-neuronal	section_A
2062	25369.75	7473.134	Micro L1-3 TYROBP	0.948643956	#598069	L3_polygon	Microglia	Non-neuronal	section_A
2063	24500.54	7479.833	Endo L2-6 NOSTRIN	0.664686207	#99796B	L3_polygon	Endothelial	Non-neuronal	section_A
2064	24099.02	7508.763	Inh L5-6 PVALB LGR5	0.7447338	#ED4C50	L3_polygon	PVALB	GABAergic neuron	section_A
2065	24624.07	7502.15	Inh L5-6 PVALB LGR5	0.434192472	#ED4C50	L3_polygon	PVALB	GABAergic neuron	section_A
2066	24943.99	7566.442	Astro L1-2 FGFR3 GFAP	0.572044494	#6B8059	L3_polygon	Astrocyte	Non-neuronal	section_A
2067	25402.47	7571.395	Astro L1-2 FGFR3 GFAP	0.466036027	#6B8059	L3_polygon	Astrocyte	Non-neuronal	section_A
2070	25755.26	7653.022	Exc L4-5 FEZF2 SCN4B	0.403973154	#104F00	L3_polygon	Layer 5 PT	Glutamatergic neuron	section_A
2071	24001.84	7670.701	Inh L1-3 SST CALB1	0.983022234	#BF480D	L3_polygon	SST	GABAergic neuron	section_A
2072	24803.01	7680.835	Astro L1-2 FGFR3 GFAP	0.638196166	#6B8059	L3_polygon	Astrocyte	Non-neuronal	section_A
2073	24888.04	7699.304	Micro L1-3 TYROBP	0.922513517	#598069	L3_polygon	Microglia	Non-neuronal	section_A
2074	24529.95	7708.341	Micro L1-3 TYROBP	0.212214007	#598069	L3_polygon	Microglia	Non-neuronal	section_A
2075	25364.45	7741.013	Astro L1-6 FGFR3 SLC14A1	0.557894383	#665C47	L3_polygon	Astrocyte	Non-neuronal	section_A
2078	24881.61	7809.542	Inh L4-6 PVALB SULF1	0.397222038	#E62A5D	L3_polygon	PVALB	GABAergic neuron	section_A
2079	24174.15	7844.836	no class	0.20891334		L3_polygon			section_A
2080	24756.74	7856.858	Endo L2-6 NOSTRIN	0.765960487	#99796B	L3_polygon	Endothelial	Non-neuronal	section_A
2081	25002.94	7845.053	Astro L1-6 FGFR3 SLC14A1	0.903369963	#665C47	L3_polygon	Astrocyte	Non-neuronal	section_A
2082	24936.11	7889.499	Astro L1-6 FGFR3 SLC14A1	0.592147716	#665C47	L3_polygon	Astrocyte	Non-neuronal	section_A
2083	23982.14	7873.952	no class	0.509486113		L3_polygon			section_A
2084	25410.92	7895.512	Micro L1-3 TYROBP	0.578831275	#598069	L3_polygon	Microglia	Non-neuronal	section_A
2085	25030.69	7930.138	Inh L1-3 SST CALB1	0.551091028	#BF480D	L3_polygon	SST	GABAergic neuron	section_A
2086	24287.23	7954.228	Micro L1-3 TYROBP	0.956905497	#598069	L3_polygon	Microglia	Non-neuronal	section_A
2087	24705.63	7956.93	Astro L1-6 FGFR3 SLC14A1	0.595036314	#665C47	L3_polygon	Astrocyte	Non-neuronal	section_A
2088	26410.3	6038.532	Micro L1-3 TYROBP	0.727427546	#598069	L3_polygon	Microglia	Non-neuronal	section_A
2090	26526.65	6144.243	Endo L2-6 NOSTRIN	0.77604257	#99796B	L3_polygon	Endothelial	Non-neuronal	section_A
2091	27018.48	6147.931	Astro L1-6 FGFR3 SLC14A1	0.992800028	#665C47	L3_polygon	Astrocyte	Non-neuronal	section_A
2092	26176.91	6161.703	Exc L2-3 LINC00507 FREM3	0.512748782	#7AE6AB	L3_polygon	Layer 2/3	Glutamatergic neuron	section_A
2093	26925.48	6150.185	Exc L2-3 LINC00507 FREM3	0.809861072	#7AE6AB	L3_polygon	Layer 2/3	Glutamatergic neuron	section_A
2094	27901.72	6162.032	Astro L1-6 FGFR3 SLC14A1	0.711135393	#665C47	L3_polygon	Astrocyte	Non-neuronal	section_A
2095	26795.6	6190.623	Endo L2-6 NOSTRIN	0.717463457	#99796B	L3_polygon	Endothelial	Non-neuronal	section_A
2096	26960.51	6245.745	Astro L1-2 FGFR3 GFAP	0.839258645	#6B8059	L3_polygon	Astrocyte	Non-neuronal	section_A
2097	27634.94	6235.961	Exc L2-3 LINC00507 FREM3	0.620852357	#7AE6AB	L3_polygon	Layer 2/3	Glutamatergic neuron	section_A
2098	27445.58	6242.646	Exc L3-4 RORB CARM1P1	0.315155573	#00979D	L3_polygon	Layer 4	Glutamatergic neuron	section_A
2099	26259.43	6269.332	Astro L1-2 FGFR3 GFAP	0.895462356	#6B8059	L3_polygon	Astrocyte	Non-neuronal	section_A
2100	25997.35	6284.662	Astro L1-6 FGFR3 SLC14A1	0.929737466	#665C47	L3_polygon	Astrocyte	Non-neuronal	section_A
2101	27754.91	6314.555	Exc L2-3 LINC00507 FREM3	0.814601305	#7AE6AB	L3_polygon	Layer 2/3	Glutamatergic neuron	section_A
2102	26695.44	6319.543	Micro L1-3 TYROBP	0.977497256	#598069	L3_polygon	Microglia	Non-neuronal	section_A
2103	26811.16	6352.614	Astro L1-6 FGFR3 SLC14A1	0.807891144	#665C47	L3_polygon	Astrocyte	Non-neuronal	section_A
2104	27645.57	6362.035	Inh L2-4 PVALB WFDC2	0.266242449	#BC2B11	L3_polygon	PVALB	GABAergic neuron	section_A
2105	26766.99	6400.487	Exc L2-3 LINC00507 FREM3	0.369960212	#7AE6AB	L3_polygon	Layer 2/3	Glutamatergic neuron	section_A
2106	26723.85	6427.137	Endo L2-6 NOSTRIN	0.700013313	#99796B	L3_polygon	Endothelial	Non-neuronal	section_A
2107	27497	6404.956	no class	0.194594445		L3_polygon			section_A
2108	26224.43	6413.026	Exc L2-4 LINC00507 GLP2R	0.602083806	#A6E6A9	L3_polygon	Layer 2/3	Glutamatergic neuron	section_A
2109	26056.37	6498.683	Exc L4-6 FEZF2 IL26	0.184334717	#73CA95	L3_polygon	Layer 5 NP	Glutamatergic neuron	section_A
2110	27042.17	6513.434	no class	0.900511716		L3_polygon			section_A
2111	26551.71	6530.106	Exc L2-4 LINC00507 GLP2R	0.431959734	#A6E6A9	L3_polygon	Layer 2/3	Glutamatergic neuron	section_A
2112	26155.63	6542.018	Astro L1-6 FGFR3 SLC14A1	0.690848038	#665C47	L3_polygon	Astrocyte	Non-neuronal	section_A
2113	26427.92	6530.931	Endo L2-6 NOSTRIN	0.898210153	#99796B	L3_polygon	Endothelial	Non-neuronal	section_A
2114	26351.66	6557.979	Inh L4-5 SST STK32A	0.510177689	#806B19	L3_polygon	SST	GABAergic neuron	section_A
2115	27159.05	6584.849	Astro L1-6 FGFR3 SLC14A1	0.948431583	#665C47	L3_polygon	Astrocyte	Non-neuronal	section_A
2116	26890.21	6590.022	Micro L1-3 TYROBP	0.978910577	#598069	L3_polygon	Microglia	Non-neuronal	section_A
2117	27588.29	6655.909	Micro L1-3 TYROBP	0.998420072	#598069	L3_polygon	Microglia	Non-neuronal	section_A
2118	27657.11	6663.878	Micro L1-3 TYROBP	0.912308692	#598069	L3_polygon	Microglia	Non-neuronal	section_A
2119	26665.65	6691.005	Astro L1-6 FGFR3 SLC14A1	0.733633214	#665C47	L3_polygon	Astrocyte	Non-neuronal	section_A
2120	26968.15	6699.362	Oligo L1-6 OPALIN	0.99997929	#476662	L3_polygon	Oligodendrocyte	Non-neuronal	section_A
2121	26290.51	6761.237	Endo L2-6 NOSTRIN	0.989735263	#99796B	L3_polygon	Endothelial	Non-neuronal	section_A
2122	27397.65	6792.896	Astro L1-6 FGFR3 SLC14A1	0.971658796	#665C47	L3_polygon	Astrocyte	Non-neuronal	section_A
2123	26354.2	6927.301	Astro L1-6 FGFR3 SLC14A1	0.736051018	#665C47	L3_polygon	Astrocyte	Non-neuronal	section_A
2124	27195.13	6940.132	Endo L2-6 NOSTRIN	0.933361237	#99796B	L3_polygon	Endothelial	Non-neuronal	section_A
2125	27809.67	6950.931	Astro L1-6 FGFR3 SLC14A1	0.800022311	#665C47	L3_polygon	Astrocyte	Non-neuronal	section_A
2126	27449.08	6960.081	Exc L2-4 LINC00507 GLP2R	0.285386438	#A6E6A9	L3_polygon	Layer 2/3	Glutamatergic neuron	section_A
2127	27514.76	7021.097	Astro L1-6 FGFR3 SLC14A1	0.886900479	#665C47	L3_polygon	Astrocyte	Non-neuronal	section_A
2128	26329.01	7039.887	Astro L1-6 FGFR3 SLC14A1	0.615043431	#665C47	L3_polygon	Astrocyte	Non-neuronal	section_A
2129	26209.09	7072.169	Exc L2-3 LINC00507 FREM3	0.617178068	#7AE6AB	L3_polygon	Layer 2/3	Glutamatergic neuron	section_A
2130	26499.67	7077.069	Astro L1-6 FGFR3 SLC14A1	0.930532563	#665C47	L3_polygon	Astrocyte	Non-neuronal	section_A
2131	26803.62	7075.307	Inh L1-3 SST CALB1	0.880565443	#BF480D	L3_polygon	SST	GABAergic neuron	section_A
2132	27227.74	7103.972	Astro L1-6 FGFR3 SLC14A1	0.791986995	#665C47	L3_polygon	Astrocyte	Non-neuronal	section_A
2133	27680.67	7106.772	Endo L2-6 NOSTRIN	0.844943176	#99796B	L3_polygon	Endothelial	Non-neuronal	section_A
2134	26884.9	7110.654	Exc L3-4 RORB CARM1P1	0.763840586	#00979D	L3_polygon	Layer 4	Glutamatergic neuron	section_A
2135	27059.64	7166.377	Exc L2-3 LINC00507 FREM3	0.968456599	#7AE6AB	L3_polygon	Layer 2/3	Glutamatergic neuron	section_A
2136	27151.72	7216.055	Exc L2-3 LINC00507 FREM3	0.513832085	#7AE6AB	L3_polygon	Layer 2/3	Glutamatergic neuron	section_A
2137	26819.51	7213.362	Astro L1-2 FGFR3 GFAP	0.547775028	#6B8059	L3_polygon	Astrocyte	Non-neuronal	section_A
2138	26900.46	7231.162	Endo L2-6 NOSTRIN	0.611877228	#99796B	L3_polygon	Endothelial	Non-neuronal	section_A
2139	27345.82	7252.133	Astro L1-2 FGFR3 GFAP	0.655113603	#6B8059	L3_polygon	Astrocyte	Non-neuronal	section_A
2140	27466.68	7269.703	Astro L1-6 FGFR3 SLC14A1	0.729673406	#665C47	L3_polygon	Astrocyte	Non-neuronal	section_A
2142	26421.2	7284.49	Astro L1-6 FGFR3 SLC14A1	0.558558088	#665C47	L3_polygon	Astrocyte	Non-neuronal	section_A
2143	27645.16	7318.979	Oligo L1-6 OPALIN	0.999897377	#476662	L3_polygon	Oligodendrocyte	Non-neuronal	section_A
2144	27555.01	7330.048	Endo L2-6 NOSTRIN	0.971596233	#99796B	L3_polygon	Endothelial	Non-neuronal	section_A
2145	27241.04	7341.203	Astro L1-2 FGFR3 GFAP	0.688854504	#6B8059	L3_polygon	Astrocyte	Non-neuronal	section_A
2146	27330.91	7396.632	Astro L1-2 FGFR3 GFAP	0.75315077	#6B8059	L3_polygon	Astrocyte	Non-neuronal	section_A
2147	27053.77	7382.343	Astro L1-6 FGFR3 SLC14A1	0.577270209	#665C47	L3_polygon	Astrocyte	Non-neuronal	section_A
2148	26901.21	7373.976	Astro L1-6 FGFR3 SLC14A1	0.912079675	#665C47	L3_polygon	Astrocyte	Non-neuronal	section_A
2149	27520.15	7431.001	Exc L2-3 LINC00507 FREM3	0.561837962	#7AE6AB	L3_polygon	Layer 2/3	Glutamatergic neuron	section_A
2150	26534.02	7447.511	Exc L4-5 FEZF2 SCN4B	0.759969789	#104F00	L3_polygon	Layer 5 PT	Glutamatergic neuron	section_A
2151	26226.41	7538.102	Inh L1-3 VIP ADAMTSL1	0.806730578	#7779BF	L3_polygon	VIP	GABAergic neuron	section_A
2152	26536.34	7556.155	Endo L2-6 NOSTRIN	0.991787069	#99796B	L3_polygon	Endothelial	Non-neuronal	section_A
2153	26344.92	7765.567	Endo L2-6 NOSTRIN	0.99405792	#99796B	L3_polygon	Endothelial	Non-neuronal	section_A
2154	27581.63	7773.594	Endo L2-6 NOSTRIN	0.994911294	#99796B	L3_polygon	Endothelial	Non-neuronal	section_A
2155	26250.03	7793.713	Exc L5-6 THEMIS C1QL3	0.185412983	#A19922	L3_polygon	Layer 6 IT	Glutamatergic neuron	section_A
2156	26639.27	7853.121	Astro L1-6 FGFR3 SLC14A1	0.924127291	#665C47	L3_polygon	Astrocyte	Non-neuronal	section_A
2157	27654.44	7876.467	Oligo L1-6 OPALIN	0.992934011	#476662	L3_polygon	Oligodendrocyte	Non-neuronal	section_A
2159	26862.45	7903.433	Oligo L1-6 OPALIN	0.998009898	#476662	L3_polygon	Oligodendrocyte	Non-neuronal	section_A
2160	26764.38	7903.249	Astro L1-2 FGFR3 GFAP	0.63264879	#6B8059	L3_polygon	Astrocyte	Non-neuronal	section_A
2161	26121.48	7923.777	Astro L1-6 FGFR3 SLC14A1	0.501078163	#665C47	L3_polygon	Astrocyte	Non-neuronal	section_A
2162	26404.23	7922.129	Inh L2-4 VIP SPAG17	0.939858586	#A711C1	L3_polygon	VIP	GABAergic neuron	section_A
2163	26528.78	7940.499	Inh L2-5 VIP TYR	0.548761459	#FF4DC1	L3_polygon	VIP	GABAergic neuron	section_A
2164	29599.28	6130.611	Astro L1-6 FGFR3 SLC14A1	0.502799142	#665C47	L3_polygon	Astrocyte	Non-neuronal	section_A
2165	28710.11	6148.651	Astro L1-2 FGFR3 GFAP	0.72065685	#6B8059	L3_polygon	Astrocyte	Non-neuronal	section_A
2166	29666.5	6155.255	Exc L2-4 LINC00507 GLP2R	0.700199388	#A6E6A9	L3_polygon	Layer 2/3	Glutamatergic neuron	section_A
2167	29720.77	6184.546	Exc L4-6 RORB SEMA3E	0.26900353	#26FFF2	L3_polygon	Layer 5 IT	Glutamatergic neuron	section_A
2168	28940.4	6223.234	Micro L1-3 TYROBP	0.986160467	#598069	L3_polygon	Microglia	Non-neuronal	section_A
2170	28032.26	6226.825	Exc L3-5 RORB ESR1	0.415106409	#00DDC5	L3_polygon	Layer 4	Glutamatergic neuron	section_A
2171	28177.23	6273.951	Endo L2-6 NOSTRIN	0.629986146	#99796B	L3_polygon	Endothelial	Non-neuronal	section_A
2172	28320.32	6323.653	Astro L1-2 FGFR3 GFAP	0.681002583	#6B8059	L3_polygon	Astrocyte	Non-neuronal	section_A
2173	28192.55	6355.607	Micro L1-3 TYROBP	0.958934899	#598069	L3_polygon	Microglia	Non-neuronal	section_A
2174	28265.7	6362.289	Micro L1-3 TYROBP	0.984346104	#598069	L3_polygon	Microglia	Non-neuronal	section_A
2175	29469.98	6358.346	Inh L5-6 PVALB LGR5	0.47312969	#ED4C50	L3_polygon	PVALB	GABAergic neuron	section_A
2176	29120.32	6379.835	Oligo L1-6 OPALIN	0.999996099	#476662	L3_polygon	Oligodendrocyte	Non-neuronal	section_A
2178	29809.03	6465.895	Micro L1-3 TYROBP	0.995891704	#598069	L3_polygon	Microglia	Non-neuronal	section_A
2179	29519.96	6462.575	Micro L1-3 TYROBP	0.897758995	#598069	L3_polygon	Microglia	Non-neuronal	section_A
2180	28111.4	6488.729	Exc L5-6 THEMIS C1QL3	0.313172545	#A19922	L3_polygon	Layer 6 IT	Glutamatergic neuron	section_A
2181	28587.07	6529.902	Astro L1-2 FGFR3 GFAP	0.979994408	#6B8059	L3_polygon	Astrocyte	Non-neuronal	section_A
2182	28065.23	6560.363	Exc L5-6 RORB TTC12	0.440181837	#26BF64	L3_polygon	Layer 5 IT	Glutamatergic neuron	section_A
2183	28051.99	6676.161	Inh L2-6 VIP QPCT	0.886635303	#A700FF	L3_polygon	VIP	GABAergic neuron	section_A
2184	29779.08	6709.904	Exc L5-6 FEZF2 ABO	0.486989214	#1F6666	L3_polygon	Layer 6 CT	Glutamatergic neuron	section_A
2185	28691.09	6762.335	Inh L5-6 PVALB LGR5	0.650600638	#ED4C50	L3_polygon	PVALB	GABAergic neuron	section_A
2186	28107.71	6920.246	Oligo L1-6 OPALIN	0.999999994	#476662	L3_polygon	Oligodendrocyte	Non-neuronal	section_A
2187	28283.19	6916.087	Endo L2-6 NOSTRIN	0.953699419	#99796B	L3_polygon	Endothelial	Non-neuronal	section_A
2188	29954.93	6961.021	Oligo L1-6 OPALIN	0.999893204	#476662	L3_polygon	Oligodendrocyte	Non-neuronal	section_A
2189	29978.11	7032.164	Oligo L1-6 OPALIN	0.994500902	#476662	L3_polygon	Oligodendrocyte	Non-neuronal	section_A
2190	29611.32	7022.048	Oligo L1-6 OPALIN	0.993438994	#476662	L3_polygon	Oligodendrocyte	Non-neuronal	section_A
2191	28661.36	7077.753	OPC L1-6 PDGFRA	0.999954762	#6B998D	L3_polygon	OPC	Non-neuronal	section_A
2193	29246.09	7079.766	Astro L1-6 FGFR3 SLC14A1	0.755673297	#665C47	L3_polygon	Astrocyte	Non-neuronal	section_A
2194	29598.33	7128.44	Endo L2-6 NOSTRIN	0.768335153	#99796B	L3_polygon	Endothelial	Non-neuronal	section_A
2195	29223.94	7172.812	Astro L1-6 FGFR3 SLC14A1	0.781364702	#665C47	L3_polygon	Astrocyte	Non-neuronal	section_A
2196	29375.01	7213.041	Endo L2-6 NOSTRIN	0.972193545	#99796B	L3_polygon	Endothelial	Non-neuronal	section_A
2197	29015.81	7266.52	Oligo L1-6 OPALIN	0.999999995	#476662	L3_polygon	Oligodendrocyte	Non-neuronal	section_A
2198	28667.89	7317.204	Astro L1-2 FGFR3 GFAP	0.97423612	#6B8059	L3_polygon	Astrocyte	Non-neuronal	section_A
2199	28547.11	7311.624	Astro L1-2 FGFR3 GFAP	0.856266128	#6B8059	L3_polygon	Astrocyte	Non-neuronal	section_A
2200	28029.9	7341.342	Exc L3-4 RORB CARM1P1	0.221470625	#00979D	L3_polygon	Layer 4	Glutamatergic neuron	section_A
2201	28093.89	7365.401	Astro L1-2 FGFR3 GFAP	0.684050831	#6B8059	L3_polygon	Astrocyte	Non-neuronal	section_A
2202	28583	7401.906	Exc L4-5 FEZF2 SCN4B	0.845846538	#104F00	L3_polygon	Layer 5 PT	Glutamatergic neuron	section_A
2203	29771.23	7399.507	Micro L1-3 TYROBP	0.998460748	#598069	L3_polygon	Microglia	Non-neuronal	section_A
2204	28455.4	7397.31	Astro L1-2 FGFR3 GFAP	0.50567145	#6B8059	L3_polygon	Astrocyte	Non-neuronal	section_A
2205	29426.93	7389.017	Exc L3-4 RORB CARM1P1	0.389986484	#00979D	L3_polygon	Layer 4	Glutamatergic neuron	section_A
2206	29906.71	7443.616	Astro L1-6 FGFR3 SLC14A1	0.523962411	#665C47	L3_polygon	Astrocyte	Non-neuronal	section_A
2207	29627.17	7437.705	Micro L1-3 TYROBP	0.521902556	#598069	L3_polygon	Microglia	Non-neuronal	section_A
2208	29549.14	7447.773	no class	0.174576569		L3_polygon			section_A
2209	29403.38	7481.357	Inh L5-6 PVALB LGR5	0.34559077	#ED4C50	L3_polygon	PVALB	GABAergic neuron	section_A
2210	28440.52	7509.082	Astro L1-2 FGFR3 GFAP	0.746229206	#6B8059	L3_polygon	Astrocyte	Non-neuronal	section_A
2211	29622.01	7539.359	Exc L3-5 RORB TWIST2	0.162874956	#77D9B7	L3_polygon	Layer 4	Glutamatergic neuron	section_A
2212	29068.92	7515.851	Micro L1-3 TYROBP	0.679608779	#598069	L3_polygon	Microglia	Non-neuronal	section_A
2213	28903.38	7524.098	Endo L2-6 NOSTRIN	0.992097879	#99796B	L3_polygon	Endothelial	Non-neuronal	section_A
2214	29708.88	7574.303	Inh L2-5 PVALB SCUBE3	0.278848198	#FF197F	L3_polygon	PVALB	GABAergic neuron	section_A
2215	28374.32	7574.272	Astro L1-2 FGFR3 GFAP	0.981895221	#6B8059	L3_polygon	Astrocyte	Non-neuronal	section_A
2216	28284.02	7621.532	Oligo L1-6 OPALIN	0.998740907	#476662	L3_polygon	Oligodendrocyte	Non-neuronal	section_A
2217	28383.42	7655.022	Micro L1-3 TYROBP	0.963843453	#598069	L3_polygon	Microglia	Non-neuronal	section_A
2218	29118.74	7707.792	no class	0.259917492		L3_polygon			section_A
2219	29599.37	7711.745	Micro L1-3 TYROBP	0.758067757	#598069	L3_polygon	Microglia	Non-neuronal	section_A
2220	29695.81	7720.168	Micro L1-3 TYROBP	0.968904086	#598069	L3_polygon	Microglia	Non-neuronal	section_A
2221	28974.03	7752.75	Astro L1-2 FGFR3 GFAP	0.75797647	#6B8059	L3_polygon	Astrocyte	Non-neuronal	section_A
2222	29633.92	7779.747	Endo L2-6 NOSTRIN	0.765710935	#99796B	L3_polygon	Endothelial	Non-neuronal	section_A
2223	28508.2	7830.251	Inh L1-4 LAMP5 LCP2	0.708931735	#FFA388	L3_polygon	LAMP5/PAX6/Other	GABAergic neuron	section_A
2224	28575.48	7900.902	Inh L1-3 SST CALB1	0.546424618	#BF480D	L3_polygon	SST	GABAergic neuron	section_A
2225	29206.78	7935.957	Exc L3-5 RORB COL22A1	0.191442685	#00A79D	L3_polygon	Layer 4	Glutamatergic neuron	section_A
2226	29220.99	7987.451	Exc L4-6 RORB SEMA3E	0.331790086	#26FFF2	L3_polygon	Layer 5 IT	Glutamatergic neuron	section_A
2227	29993.16	6038.764	Inh L2-5 PVALB SCUBE3	0.892490581	#FF197F	L3_polygon	PVALB	GABAergic neuron	section_A
2228	31557.98	6004.326	Endo L2-6 NOSTRIN	0.999911373	#99796B	L3_polygon	Endothelial	Non-neuronal	section_A
2229	30413.42	6057.768	Astro L1-6 FGFR3 SLC14A1	0.847957241	#665C47	L3_polygon	Astrocyte	Non-neuronal	section_A
2230	30504.57	6066.841	Astro L1-6 FGFR3 SLC14A1	0.890510964	#665C47	L3_polygon	Astrocyte	Non-neuronal	section_A
2231	30078.39	6083.586	OPC L1-6 PDGFRA	0.408387303	#6B998D	L3_polygon	OPC	Non-neuronal	section_A
2232	31471.18	6093.694	Oligo L1-6 OPALIN	0.645823075	#476662	L3_polygon	Oligodendrocyte	Non-neuronal	section_A
2233	31386.8	6109.205	Oligo L1-6 OPALIN	0.856765349	#476662	L3_polygon	Oligodendrocyte	Non-neuronal	section_A
2234	30961.05	6115.941	Endo L2-6 NOSTRIN	0.960508888	#99796B	L3_polygon	Endothelial	Non-neuronal	section_A
2235	31106.5	6134.695	Astro L1-6 FGFR3 SLC14A1	0.599611075	#665C47	L3_polygon	Astrocyte	Non-neuronal	section_A
2236	31010.52	6180.237	Endo L2-6 NOSTRIN	0.939274755	#99796B	L3_polygon	Endothelial	Non-neuronal	section_A
2237	30593.59	6172.473	Astro L1-6 FGFR3 SLC14A1	0.510104963	#665C47	L3_polygon	Astrocyte	Non-neuronal	section_A
2238	31438.08	6224.777	Micro L1-3 TYROBP	0.968576577	#598069	L3_polygon	Microglia	Non-neuronal	section_A
2239	31071.45	6255.963	Astro L1-6 FGFR3 SLC14A1	0.710857617	#665C47	L3_polygon	Astrocyte	Non-neuronal	section_A
2240	31788.94	6286.033	Astro L1-2 FGFR3 GFAP	0.584077136	#6B8059	L3_polygon	Astrocyte	Non-neuronal	section_A
2241	31343.81	6423.747	Astro L1-6 FGFR3 SLC14A1	0.923058937	#665C47	L3_polygon	Astrocyte	Non-neuronal	section_A
2242	30492.37	6435.301	Exc L4-6 RORB SEMA3E	0.295048424	#26FFF2	L3_polygon	Layer 5 IT	Glutamatergic neuron	section_A
2243	31764.21	6463.073	Endo L2-6 NOSTRIN	0.984295381	#99796B	L3_polygon	Endothelial	Non-neuronal	section_A
2244	30951.57	6549.743	Micro L1-3 TYROBP	0.996621196	#598069	L3_polygon	Microglia	Non-neuronal	section_A
2245	31698.07	6582.253	Endo L2-6 NOSTRIN	0.612165644	#99796B	L3_polygon	Endothelial	Non-neuronal	section_A
2246	30403.27	6595.627	Exc L3-5 RORB ESR1	0.380993409	#00DDC5	L3_polygon	Layer 4	Glutamatergic neuron	section_A
2247	31073.13	6616.869	Oligo L1-6 OPALIN	0.91253461	#476662	L3_polygon	Oligodendrocyte	Non-neuronal	section_A
2248	30562.38	6671.475	Endo L2-6 NOSTRIN	0.66603654	#99796B	L3_polygon	Endothelial	Non-neuronal	section_A
2249	30250.68	6684.832	Exc L2-3 LINC00507 FREM3	0.56627143	#7AE6AB	L3_polygon	Layer 2/3	Glutamatergic neuron	section_A
2250	31083.94	6770.049	Endo L2-6 NOSTRIN	0.922599144	#99796B	L3_polygon	Endothelial	Non-neuronal	section_A
2251	31711.51	6822.329	no class	0.656485081		L3_polygon			section_A
2252	30585.91	6833.868	Astro L1-6 FGFR3 SLC14A1	0.686150403	#665C47	L3_polygon	Astrocyte	Non-neuronal	section_A
2253	30153.72	6845.742	Exc L3-5 RORB TWIST2	0.714900414	#77D9B7	L3_polygon	Layer 4	Glutamatergic neuron	section_A
2254	30329.89	6917.447	Endo L2-6 NOSTRIN	0.47294393	#99796B	L3_polygon	Endothelial	Non-neuronal	section_A
2255	30682.47	6935.526	Micro L1-3 TYROBP	0.494410989	#598069	L3_polygon	Microglia	Non-neuronal	section_A
2256	31134.74	6960.416	Inh L4-6 PVALB SULF1	0.666904881	#E62A5D	L3_polygon	PVALB	GABAergic neuron	section_A
2257	30697.55	7027.939	Micro L1-3 TYROBP	0.999750858	#598069	L3_polygon	Microglia	Non-neuronal	section_A
2258	31247.37	7028.091	Astro L1-2 FGFR3 GFAP	0.907342714	#6B8059	L3_polygon	Astrocyte	Non-neuronal	section_A
2259	30434.06	7142.177	Endo L2-6 NOSTRIN	0.997977267	#99796B	L3_polygon	Endothelial	Non-neuronal	section_A
2260	31005.3	7171.087	Endo L2-6 NOSTRIN	0.987597181	#99796B	L3_polygon	Endothelial	Non-neuronal	section_A
2261	31696.44	7175.275	Micro L1-3 TYROBP	0.577212932	#598069	L4_polygon	Microglia	Non-neuronal	section_A
2262	31946.32	7180.037	Micro L1-3 TYROBP	0.721187139	#598069	L4_polygon	Microglia	Non-neuronal	section_A
2263	31494.6	7191.079	Endo L2-6 NOSTRIN	0.993818572	#99796B	L4_polygon	Endothelial	Non-neuronal	section_A
2264	30451.96	7208.747	no class	0.24422202		L3_polygon			section_A
2266	30341.94	7265.459	Micro L1-3 TYROBP	0.910345772	#598069	L3_polygon	Microglia	Non-neuronal	section_A
2267	30465.86	7311.072	Endo L2-6 NOSTRIN	0.898963104	#99796B	L3_polygon	Endothelial	Non-neuronal	section_A
2268	30314.41	7328.46	Endo L2-6 NOSTRIN	0.999416456	#99796B	L3_polygon	Endothelial	Non-neuronal	section_A
2269	31833.18	7308.225	Oligo L1-6 OPALIN	0.325070864	#476662	L4_polygon	Oligodendrocyte	Non-neuronal	section_A
2270	30403.8	7368.409	Micro L1-3 TYROBP	0.984700673	#598069	L3_polygon	Microglia	Non-neuronal	section_A
2271	30098.76	7357.025	Exc L6 FEZF2 SCUBE1	0.261995993	#388899	L3_polygon	Layer 6b	Glutamatergic neuron	section_A
2272	31801.54	7386.612	Astro L1-6 FGFR3 SLC14A1	0.603730663	#665C47	L4_polygon	Astrocyte	Non-neuronal	section_A
2273	31712.59	7384.283	Oligo L1-6 OPALIN	0.99070654	#476662	L4_polygon	Oligodendrocyte	Non-neuronal	section_A
2274	30152.19	7401.036	Astro L1-6 FGFR3 SLC14A1	0.526597046	#665C47	L3_polygon	Astrocyte	Non-neuronal	section_A
2275	31415.04	7457.731	Oligo L1-6 OPALIN	0.999999996	#476662	L4_polygon	Oligodendrocyte	Non-neuronal	section_A
2276	31160.67	7460.436	Inh L3-5 SST ADGRG6	0.699047873	#804811	L4_polygon	SST	GABAergic neuron	section_A
2277	30160.33	7495.934	Micro L1-3 TYROBP	0.997685417	#598069	L3_polygon	Microglia	Non-neuronal	section_A
2278	30982.48	7514.737	Micro L1-3 TYROBP	0.991334575	#598069	L4_polygon	Microglia	Non-neuronal	section_A
2279	31280.09	7562.95	Exc L3-4 RORB CARM1P1	0.377476004	#00979D	L4_polygon	Layer 4	Glutamatergic neuron	section_A
2280	31441.94	7596.83	Astro L1-2 FGFR3 GFAP	0.80464978	#6B8059	L4_polygon	Astrocyte	Non-neuronal	section_A
2281	30109.54	7604.232	Astro L1-2 FGFR3 GFAP	0.961699594	#6B8059	L3_polygon	Astrocyte	Non-neuronal	section_A
2282	31628.1	7631.85	Endo L2-6 NOSTRIN	0.968435693	#99796B	L4_polygon	Endothelial	Non-neuronal	section_A
2283	30755.55	7663.688	Exc L3-4 RORB CARM1P1	0.869133412	#00979D	L4_polygon	Layer 4	Glutamatergic neuron	section_A
2284	31098.48	7680.877	Oligo L1-6 OPALIN	0.994315661	#476662	L4_polygon	Oligodendrocyte	Non-neuronal	section_A
2285	31461.67	7717.27	Oligo L1-6 OPALIN	0.997335142	#476662	L4_polygon	Oligodendrocyte	Non-neuronal	section_A
2286	31009	7716.813	Micro L1-3 TYROBP	0.973540299	#598069	L4_polygon	Microglia	Non-neuronal	section_A
2287	30125.65	7734.54	Exc L4-6 RORB SEMA3E	0.46982373	#26FFF2	L4_polygon	Layer 5 IT	Glutamatergic neuron	section_A
2288	31587.25	7777.045	Micro L1-3 TYROBP	0.492033238	#598069	L4_polygon	Microglia	Non-neuronal	section_A
2289	30222.45	7792.342	Exc L3-5 RORB TWIST2	0.351738324	#77D9B7	L4_polygon	Layer 4	Glutamatergic neuron	section_A
2290	31056.36	7810.914	Oligo L1-6 OPALIN	0.963596119	#476662	L4_polygon	Oligodendrocyte	Non-neuronal	section_A
2291	31078.02	7882.779	Oligo L1-6 OPALIN	0.997211071	#476662	L4_polygon	Oligodendrocyte	Non-neuronal	section_A
2294	30773.68	7924.432	Inh L5-6 SST MIR548F2	0.378100917	#D6221D	L4_polygon	PVALB	GABAergic neuron	section_A
2295	31845.7	7941.721	Oligo L1-6 OPALIN	0.984971523	#476662	L4_polygon	Oligodendrocyte	Non-neuronal	section_A
2296	32358.38	6047.06	Micro L1-3 TYROBP	0.999957199	#598069	L3_polygon	Microglia	Non-neuronal	section_A
2297	32802.35	6086.845	Micro L1-3 TYROBP	0.997369338	#598069	L3_polygon	Microglia	Non-neuronal	section_A
2298	31987.99	6108.786	OPC L1-6 PDGFRA	0.998456137	#6B998D	L3_polygon	OPC	Non-neuronal	section_A
2299	32592.85	6119.61	Astro L1-2 FGFR3 GFAP	0.562054915	#6B8059	L3_polygon	Astrocyte	Non-neuronal	section_A
2300	32482.07	6151.509	Astro L1-6 FGFR3 SLC14A1	0.797114855	#665C47	L3_polygon	Astrocyte	Non-neuronal	section_A
2301	32215.16	6163.486	Oligo L1-6 OPALIN	0.904520524	#476662	L3_polygon	Oligodendrocyte	Non-neuronal	section_A
2302	32275.81	6207.615	Endo L2-6 NOSTRIN	0.970849403	#99796B	L3_polygon	Endothelial	Non-neuronal	section_A
2304	32716.21	6213.151	OPC L1-6 PDGFRA	0.975923078	#6B998D	L3_polygon	OPC	Non-neuronal	section_A
2305	32803.44	6234.297	Micro L1-3 TYROBP	0.569193574	#598069	L3_polygon	Microglia	Non-neuronal	section_A
2306	32780.71	6411.742	Astro L1-6 FGFR3 SLC14A1	0.729741043	#665C47	L4_polygon	Astrocyte	Non-neuronal	section_A
2307	32278.08	6504.66	Astro L1-2 FGFR3 GFAP	0.829162583	#6B8059	L3_polygon	Astrocyte	Non-neuronal	section_A
2308	32810.03	6679.979	Endo L2-6 NOSTRIN	0.86462575	#99796B	L4_polygon	Endothelial	Non-neuronal	section_A
2312	32100.37	6729.627	Endo L2-6 NOSTRIN	0.951035637	#99796B	L4_polygon	Endothelial	Non-neuronal	section_A
2314	32237.44	6771.161	Endo L2-6 NOSTRIN	0.787074743	#99796B	L4_polygon	Endothelial	Non-neuronal	section_A
2315	32302.54	6875.815	Endo L2-6 NOSTRIN	0.959545828	#99796B	L4_polygon	Endothelial	Non-neuronal	section_A
2316	32422.61	6913.314	Endo L2-6 NOSTRIN	0.695627581	#99796B	L4_polygon	Endothelial	Non-neuronal	section_A
2317	32622.61	6937.812	Oligo L1-6 OPALIN	0.996657665	#476662	L4_polygon	Oligodendrocyte	Non-neuronal	section_A
2318	32100.97	6990.955	Oligo L1-6 OPALIN	0.999985602	#476662	L4_polygon	Oligodendrocyte	Non-neuronal	section_A
2319	32514.9	7002.057	Micro L1-3 TYROBP	0.57004136	#598069	L4_polygon	Microglia	Non-neuronal	section_A
2320	32436.95	7041.16	Micro L1-3 TYROBP	0.90151891	#598069	L4_polygon	Microglia	Non-neuronal	section_A
2322	32316.95	7248.926	Astro L1-2 FGFR3 GFAP	0.666727238	#6B8059	L4_polygon	Astrocyte	Non-neuronal	section_A
2323	32662.64	7265.982	Micro L1-3 TYROBP	0.893394328	#598069	L4_polygon	Microglia	Non-neuronal	section_A
2324	32806.18	7273.098	Astro L1-6 FGFR3 SLC14A1	0.577391415	#665C47	L4_polygon	Astrocyte	Non-neuronal	section_A
2325	32449.72	7324.441	Endo L2-6 NOSTRIN	0.789923747	#99796B	L4_polygon	Endothelial	Non-neuronal	section_A
2326	32715.55	7409.083	Endo L2-6 NOSTRIN	0.861454169	#99796B	L4_polygon	Endothelial	Non-neuronal	section_A
2327	32915.56	7459.216	Micro L1-3 TYROBP	0.956657657	#598069	L4_polygon	Microglia	Non-neuronal	section_A
2328	32108.77	7476.09	Micro L1-3 TYROBP	0.762838797	#598069	L4_polygon	Microglia	Non-neuronal	section_A
2329	32125.16	7588.099	Micro L1-3 TYROBP	0.595622985	#598069	L4_polygon	Microglia	Non-neuronal	section_A
2331	11798.89	9804.404	Astro L1-2 FGFR3 GFAP	0.616999439	#6B8059	L1_polygon	Astrocyte	Non-neuronal	section_A
2334	11858.93	9938.671	Endo L2-6 NOSTRIN	0.995238399	#99796B	L1_polygon	Endothelial	Non-neuronal	section_A
2335	13932.99	7980.888	Endo L2-6 NOSTRIN	0.908501885	#99796B	L1_polygon	Endothelial	Non-neuronal	section_A
2336	13575.34	8082.753	Endo L2-6 NOSTRIN	0.964624206	#99796B	L1_polygon	Endothelial	Non-neuronal	section_A
2337	13887.32	8109.313	Endo L2-6 NOSTRIN	0.566863964	#99796B	L1_polygon	Endothelial	Non-neuronal	section_A
2338	13697.1	8119.335	Endo L2-6 NOSTRIN	0.668676537	#99796B	L1_polygon	Endothelial	Non-neuronal	section_A
2339	13432.44	8179.823	Endo L2-6 NOSTRIN	0.878733623	#99796B	L1_polygon	Endothelial	Non-neuronal	section_A
2341	13601.18	8239.439	Micro L1-3 TYROBP	0.439163898	#598069	L1_polygon	Microglia	Non-neuronal	section_A
2342	13515.35	8226.43	Astro L1-2 FGFR3 GFAP	0.866068323	#6B8059	L1_polygon	Astrocyte	Non-neuronal	section_A
2343	13477.37	8291.539	Endo L2-6 NOSTRIN	0.993299105	#99796B	L1_polygon	Endothelial	Non-neuronal	section_A
2344	13686.07	8282.899	Endo L2-6 NOSTRIN	0.999528576	#99796B	L1_polygon	Endothelial	Non-neuronal	section_A
2345	13256.28	8301.779	Endo L2-6 NOSTRIN	0.615880722	#99796B	L1_polygon	Endothelial	Non-neuronal	section_A
2347	13800.45	8338.733	Astro L1-2 FGFR3 GFAP	0.90777284	#6B8059	L1_polygon	Astrocyte	Non-neuronal	section_A
2348	13693.17	8356.24	Astro L1-2 FGFR3 GFAP	0.806136869	#6B8059	L1_polygon	Astrocyte	Non-neuronal	section_A
2350	13614.75	8362.988	Endo L2-6 NOSTRIN	0.956520022	#99796B	L1_polygon	Endothelial	Non-neuronal	section_A
2351	13134.81	8362.85	Endo L2-6 NOSTRIN	0.98487301	#99796B	L1_polygon	Endothelial	Non-neuronal	section_A
2352	13071.39	8389.449	Endo L2-6 NOSTRIN	0.997772351	#99796B	L1_polygon	Endothelial	Non-neuronal	section_A
2353	13230.65	8437.094	Oligo L1-6 OPALIN	0.636825483	#476662	L1_polygon	Oligodendrocyte	Non-neuronal	section_A
2357	13678.46	8747.169	Astro L1-2 FGFR3 GFAP	0.983720579	#6B8059	L1_polygon	Astrocyte	Non-neuronal	section_A
2358	13506.14	8761.602	Astro L1-2 FGFR3 GFAP	0.70928281	#6B8059	L1_polygon	Astrocyte	Non-neuronal	section_A
2359	13805.9	8800.02	Astro L1-2 FGFR3 GFAP	0.68774538	#6B8059	L1_polygon	Astrocyte	Non-neuronal	section_A
2360	13181.04	8798.44	Astro L1-2 FGFR3 GFAP	0.997078409	#6B8059	L1_polygon	Astrocyte	Non-neuronal	section_A
2361	13014.88	8832.334	Micro L1-3 TYROBP	0.990424502	#598069	L1_polygon	Microglia	Non-neuronal	section_A
2362	13293.2	8837.908	Astro L1-2 FGFR3 GFAP	0.965832943	#6B8059	L1_polygon	Astrocyte	Non-neuronal	section_A
2363	12898.59	8869.116	Astro L1-2 FGFR3 GFAP	0.987904551	#6B8059	L1_polygon	Astrocyte	Non-neuronal	section_A
[truncated: 57,817 more rows]
